# Supplementary material for: Association between event-related disclosure and posttraumatic growth: Targeting Japanese people, measuring attitudes toward disclosure, and examining event-related rumination as a mediating variable
Source: PLoS One. 2026 Jan 9;21(1):e0340671. doi: 10.1371/journal.pone.0340671 (PMC12788629; doi:10.1371/journal.pone.0340671)
Supplement: S2 File — (CSV) [file pone.0340671.s002.csv]

No.	age	how_stress	sex	event_type	year	month	recipient	ATD_1	ATD_2	ATD_3	ATD_4	ATD_5	ATD_6	ATD_7	ATD_8	ERRI-J-I_1	ERRI-J-I_2	ERRI-J-I_3	ERRI-J-I_4	ERRI-J-I_5	ERRI-J-I_6	ERRI-J-I_7	ERRI-J-I_8	ERRI-J-I_9	ERRI-J-I_10	ERRI-J-D_1	ERRI-J-D_2	ERRI-J-D_3	ERRI-J-D_4	ERRI-J-D_5	ERRI-J-D_6	ERRI-J-D_7	ERRI-J-D_8	ERRI-J-D_9	ERRI-J-D_10	PTGI-X-J-SF_1	PTGI-X-J-SF_2	PTGI-X-J-SF_3	PTGI-X-J-SF_4	PTGI-X-J-SF_5	PTGI-X-J-SF_6	PTGI-X-J-SF_7	PTGI-X-J-SF_8	PTGI-X-J-SF_9	PTGI-X-J-SF_10
1	44	7	0	2	0	5	2	2	2	2	3	3	3	3	2	3	3	2	3	3	3	2	2	2	3	1	1	1	1	1	2	1	1	1	3	1	1	1	1	1	1	3	1	1	1
2	33	7	1	2	0	3	2	1	2	1	4	1	1	2	2	4	4	4	4	4	4	4	4	4	4	1	3	4	1	1	3	2	4	1	4	1	1	1	1	1	1	4	2	1	1
3	55	7	0	3	0	11	1	2	4	2	2	2	4	3	4	3	3	3	3	3	3	3	3	3	3	3	3	3	3	3	3	3	3	3	3	2	2	2	2	2	2	2	2	4	4
4	49	7	1	2	0	10	1	2	3	2	2	3	3	3	3	2	2	3	2	2	2	3	3	4	2	3	3	3	4	3	3	4	3	3	3	3	3	2	1	1	2	1	1	1	1
5	48	7	1	2	0	2	1	4	3	2	3	1	2	2	1	3	3	1	4	3	3	3	3	3	3	2	3	3	2	2	2	3	3	2	3	7	5	1	1	4	3	3	4	4	1
6	58	6	1	5	0	11	1	3	3	4	1	3	1	3	3	3	2	2	3	3	3	3	3	3	3	3	3	3	3	3	3	3	3	3	3	4	3	2	1	3	3	3	2	3	2
7	56	7	0	3	0	6	1	2	4	4	4	4	2	4	2	2	2	2	2	2	2	2	2	2	2	2	2	2	2	3	2	2	2	2	2	3	3	3	3	3	4	3	3	3	3
8	48	6	1	2	0	6	1	2	3	2	2	1	2	2	2	2	2	2	2	2	2	2	3	2	2	2	2	2	2	2	2	2	2	2	2	1	1	1	1	1	1	3	2	1	1
9	49	6	1	2	0	10	1	2	4	2	2	6	6	6	6	4	3	2	3	4	3	3	4	3	4	3	4	3	3	3	4	3	4	4	4	7	3	3	2	5	4	1	1	2	3
10	40	7	1	2	0	2	1	1	1	1	1	3	4	3	3	3	2	2	2	2	3	3	3	3	3	3	3	2	2	2	3	2	2	3	3	2	5	4	1	2	1	2	2	2	1
11	53	6	1	4	0	6	4	4	5	4	5	1	3	1	1	4	4	3	4	3	4	4	4	3	4	4	4	4	4	4	4	4	4	4	4	5	5	5	5	5	5	5	2	5	5
12	31	7	1	3	0	10	2	1	1	6	1	5	6	5	1	4	1	1	4	4	4	4	4	4	4	1	3	4	1	1	1	3	1	1	1	1	1	1	1	1	1	1	1	1	1
13	56	6	1	3	0	7	2	2	3	2	2	2	1	2	2	1	2	2	1	2	1	2	1	2	2	1	1	1	1	1	1	1	1	3	1	1	1	1	1	1	1	1	1	1	1
14	49	7	1	4	0	5	2	2	3	2	2	2	4	3	5	3	2	3	2	3	2	2	3	2	3	1	1	1	1	1	1	1	1	1	1	3	4	1	1	3	4	1	3	1	1
15	48	6	1	2	0	3	1	4	5	5	3	1	2	1	2	3	3	3	3	3	3	2	3	2	3	2	3	2	2	2	3	3	3	2	3	7	7	1	1	2	1	4	5	3	1
16	38	7	1	3	0	2	3	5	5	5	5	2	4	2	1	4	4	4	4	4	4	3	4	3	4	3	4	4	4	4	4	4	4	3	4	4	2	5	7	3	2	5	2	3	2
17	40	7	1	4	0	11	2	5	5	2	5	1	1	1	1	1	4	3	1	1	1	1	1	1	1	1	1	1	1	1	1	1	1	1	1	1	1	1	1	1	1	5	1	1	1
18	46	7	1	4	0	7	3	6	6	4	6	1	3	1	1	4	4	4	4	4	4	4	4	4	4	2	3	3	3	2	2	3	1	3	3	1	1	1	1	1	1	5	1	1	1
19	53	6	1	1	0	8	2	2	3	2	2	1	3	2	2	3	3	2	3	3	2	3	2	3	3	2	2	2	3	2	2	2	3	2	3	5	4	3	1	2	1	3	2	3	1
20	50	7	0	1	0	3	1	6	6	6	6	6	6	6	6	3	3	3	3	3	3	3	3	3	3	3	3	3	3	3	3	3	3	3	3	4	4	4	4	4	4	4	4	4	4
21	57	7	0	3	0	2	1	1	1	1	1	6	6	6	6	4	4	4	4	4	4	4	4	4	4	4	4	4	4	4	4	4	4	4	4	1	1	1	1	1	1	1	1	1	1
22	45	6	0	2	0	3	1	1	1	1	1	1	1	1	3	3	2	1	1	2	1	3	3	3	3	3	1	2	3	1	2	1	2	3	2	7	4	3	1	3	1	3	1	4	1
23	25	6	0	2	0	2	1	1	1	1	1	1	4	1	1	4	1	1	1	1	1	1	1	1	1	1	1	1	1	1	1	1	1	1	1	2	3	1	1	1	1	1	1	2	1
24	30	6	0	3	0	9	3	5	5	2	5	2	2	2	1	3	1	1	3	3	3	3	3	3	1	3	3	3	3	3	4	3	4	3	3	5	7	5	5	5	5	7	5	5	7
25	35	6	1	4	0	4	1	4	5	1	5	1	1	1	1	1	2	1	1	2	1	1	1	1	1	1	1	1	1	1	1	1	1	1	1	1	1	1	1	4	1	1	4	5	1
26	54	7	0	1	0	6	1	3	6	2	6	1	1	2	1	4	3	3	3	4	4	4	4	4	3	3	4	3	3	3	3	3	3	3	3	4	4	4	1	5	4	5	4	4	3
27	45	5	0	3	0	3	1	5	6	5	5	1	6	5	1	4	3	4	3	4	4	4	4	4	3	3	3	4	3	3	4	3	4	4	4	5	7	5	7	5	7	5	7	7	2
28	51	7	0	3	0	4	4	4	4	2	2	2	3	2	2	3	2	3	3	3	3	2	3	3	3	3	3	2	3	3	3	3	3	3	3	2	2	1	1	4	2	3	4	2	4
29	55	6	0	2	0	6	1	4	4	3	5	1	2	1	1	3	3	3	2	3	2	2	3	2	4	1	2	1	3	2	2	3	2	2	2	1	1	1	3	1	2	7	3	4	1
30	48	7	0	4	0	2	1	6	4	4	4	2	3	2	2	3	3	3	3	3	3	3	3	3	3	2	2	2	3	3	3	2	2	2	2	2	1	3	2	2	3	1	4	2	2
31	52	5	0	3	0	9	3	4	4	3	3	3	3	4	4	2	2	2	2	3	2	2	2	2	2	3	3	2	3	3	3	3	3	3	3	3	4	3	4	4	4	4	4	4	4
32	57	6	0	4	0	2	1	2	3	3	2	2	2	2	2	2	2	2	2	2	2	2	2	2	2	2	2	2	2	2	2	2	2	2	2	3	3	3	1	2	1	1	2	3	1
33	59	7	0	3	0	2	1	6	6	6	5	1	2	1	1	4	4	4	4	4	4	4	4	4	4	2	1	4	1	2	1	1	3	3	1	5	1	1	1	1	1	1	1	1	1
34	33	7	1	2	0	7	1	1	3	3	1	1	4	3	4	3	4	4	3	3	3	3	4	4	4	3	4	3	3	3	4	4	3	4	4	2	4	3	1	2	5	2	2	2	1
35	51	7	1	2	0	2	1	1	2	1	2	2	3	2	3	3	4	3	3	3	3	3	4	2	4	3	3	3	3	3	3	2	3	3	4	2	2	2	1	3	1	3	4	3	2
36	49	5	0	3	0	3	1	5	5	5	4	5	4	5	5	2	2	2	2	2	2	2	2	1	2	2	2	2	2	2	2	1	2	2	2	3	3	3	3	3	3	3	3	3	3
37	51	6	1	2	0	6	1	3	3	3	3	2	3	3	3	3	3	2	2	3	3	3	2	2	2	2	2	2	2	2	2	2	2	2	2	3	3	3	3	3	2	2	3	2	3
38	44	7	1	1	0	2	1	5	6	6	6	1	2	2	2	4	4	3	4	4	4	4	4	4	1	4	4	4	4	1	4	4	4	4	4	7	7	7	1	4	7	7	7	3	1
39	36	6	1	2	0	5	1	2	2	2	2	2	3	3	4	3	3	2	2	2	3	3	4	4	3	3	3	4	3	3	2	3	4	3	3	7	5	5	1	3	5	2	2	3	1
40	53	5	1	3	0	2	2	2	2	1	2	1	1	1	1	2	1	1	1	2	1	1	1	2	1	2	2	3	2	1	3	1	3	2	3	1	1	3	3	3	1	2	3	3	2
41	51	7	1	3	0	3	1	1	2	3	1	4	6	4	3	3	2	3	3	4	4	2	2	2	3	2	2	3	3	2	3	2	3	3	2	4	1	5	1	2	3	1	1	1	1
42	43	7	0	3	0	9	1	2	5	2	2	2	1	2	4	3	2	2	3	3	2	3	2	2	3	1	1	1	1	1	1	3	1	1	1	1	3	1	2	1	2	2	3	4	3
43	48	7	0	2	0	6	1	3	5	3	3	3	4	3	4	3	3	3	3	2	2	2	3	2	3	2	3	2	3	2	2	3	2	2	2	1	2	2	3	2	1	2	2	2	2
44	50	7	1	4	0	6	2	5	6	6	6	1	1	1	1	3	1	1	2	2	2	2	3	3	1	3	3	3	3	1	3	4	2	3	3	2	5	4	5	5	5	7	7	7	4
45	32	7	0	3	0	6	1	2	5	3	4	6	2	5	3	2	1	1	1	1	2	4	3	4	2	1	1	1	1	1	2	4	1	1	1	1	1	1	1	2	1	1	1	1	1
46	59	7	0	3	0	11	3	1	1	1	1	6	1	5	5	2	1	2	2	1	1	2	2	2	2	2	1	2	2	2	2	1	2	1	2	1	2	3	2	1	3	1	1	1	2
47	32	6	1	1	0	6	1	3	3	3	3	1	2	2	2	2	2	2	2	2	2	2	2	2	2	2	2	2	2	2	2	2	2	2	4	5	5	4	5	3	3	5	4	5	4
48	41	7	0	1	0	6	1	4	3	3	2	1	3	3	4	3	3	1	3	3	3	2	4	4	3	3	3	3	1	3	4	3	4	3	3	1	3	1	1	1	1	7	3	5	1
49	55	7	0	3	0	8	1	2	3	4	3	3	3	3	3	3	3	3	2	3	2	3	2	2	2	2	3	3	2	2	3	2	1	2	2	2	4	3	3	4	2	2	2	4	4
50	57	7	0	1	0	8	2	5	5	3	5	1	1	1	1	1	1	1	3	1	1	1	1	1	3	1	2	1	2	1	2	2	2	2	2	7	5	1	1	3	2	4	4	4	1
51	58	6	0	3	0	5	1	4	5	5	4	3	4	4	2	2	3	3	3	3	3	2	3	1	4	3	3	4	2	3	3	4	3	3	2	3	4	1	3	3	1	2	3	2	3
52	51	7	1	2	0	6	2	2	2	2	2	2	3	3	3	2	1	1	1	2	1	1	2	1	2	1	1	1	1	1	1	1	1	1	2	2	1	1	1	4	5	4	1	2	1
53	55	7	0	5	0	2	3	3	6	6	5	1	1	2	1	4	4	4	4	4	4	4	4	4	4	4	4	4	4	4	4	4	4	4	4	1	1	1	1	1	1	1	1	1	1
54	55	6	0	1	0	3	1	2	3	3	3	3	4	2	3	3	3	3	3	3	2	3	2	3	3	3	2	3	2	2	2	2	3	3	3	3	5	5	3	3	3	5	5	3	3
55	58	6	1	2	0	2	1	2	2	2	4	2	4	2	4	3	4	3	4	4	2	2	4	2	4	2	2	4	2	2	3	2	2	2	4	2	2	1	1	1	1	1	2	1	1
56	56	7	0	3	0	2	2	3	6	3	3	1	1	1	1	3	3	3	3	3	2	3	3	1	3	3	2	2	2	2	3	3	3	3	3	7	4	7	7	4	7	1	1	1	1
57	51	5	1	4	0	6	1	3	4	3	4	2	2	3	2	2	2	2	2	2	2	2	2	2	2	2	2	2	2	2	2	2	2	2	2	2	3	3	3	2	3	3	3	3	3
58	58	7	1	1	0	8	1	4	5	5	5	1	1	1	1	3	3	2	2	2	4	4	2	3	3	3	2	3	4	1	3	1	1	3	4	4	3	1	1	1	1	4	4	1	1
59	47	7	1	2	0	5	1	2	3	2	2	2	4	2	4	4	4	3	4	4	3	3	4	3	4	2	3	3	2	3	4	2	3	3	4	3	2	1	1	3	2	3	2	1	1
60	39	7	2	2	0	6	1	1	2	2	1	4	3	4	2	3	3	3	3	3	1	3	3	1	3	1	3	3	1	1	3	2	2	3	1	1	1	1	1	1	1	2	1	1	1
61	53	7	1	1	0	6	1	4	4	3	4	1	2	2	3	3	2	2	2	3	3	2	3	3	3	2	2	2	2	2	2	2	2	1	2	3	2	2	1	2	2	2	2	2	1
62	53	6	1	2	0	3	1	2	5	5	3	1	2	1	3	2	4	2	3	1	2	3	3	4	4	3	3	3	1	1	3	1	1	3	4	5	2	2	1	2	4	5	4	2	1
63	45	6	0	2	1	8	1	3	3	2	2	1	1	1	2	3	1	2	2	2	2	3	2	3	2	2	3	3	3	2	2	3	3	3	3	7	7	2	1	2	2	4	3	5	1
64	55	6	0	3	1	6	2	3	4	4	3	3	3	3	4	4	3	3	3	2	3	3	3	3	3	3	3	3	3	3	3	3	3	3	3	2	2	4	3	4	3	2	3	2	1
65	46	7	1	3	1	3	1	1	1	1	1	1	1	1	1	4	4	4	1	1	1	1	1	1	4	1	1	1	1	1	1	1	1	1	1	1	1	1	1	1	1	1	1	1	1
66	46	5	1	2	1	2	1	2	4	2	1	5	3	3	4	3	4	3	3	3	3	3	3	3	4	3	3	2	2	2	3	2	3	3	3	2	3	2	2	2	2	2	2	3	3
67	58	6	1	2	1	10	1	3	3	3	3	2	2	2	3	1	2	1	2	2	2	2	3	2	1	1	1	2	2	1	3	3	3	2	3	3	3	4	2	3	1	5	1	1	1
68	59	6	0	2	1	8	2	3	4	3	4	1	1	1	1	3	3	2	3	3	3	3	3	3	2	3	3	3	3	2	3	2	3	3	3	7	7	4	4	5	4	3	4	3	2
69	48	7	1	3	1	6	2	5	5	4	5	2	5	2	2	3	2	3	3	3	3	3	3	3	3	3	3	3	3	3	3	3	3	3	3	3	2	4	1	2	2	2	1	1	1
70	40	7	1	4	1	6	3	4	4	4	4	4	3	4	2	3	3	3	3	3	3	3	4	3	3	3	3	3	3	3	3	3	3	3	3	5	4	4	4	4	4	3	4	4	4
71	22	7	1	3	1	6	1	1	1	1	1	2	3	1	1	4	4	4	3	4	1	1	4	1	4	1	1	1	1	1	1	1	1	1	1	1	7	1	1	1	1	4	5	1	1
72	38	7	1	2	1	1	1	2	3	2	2	2	2	2	4	1	1	1	1	1	3	1	1	1	1	1	1	1	1	1	1	1	1	1	1	1	4	3	1	1	1	1	1	3	1
73	52	6	1	3	1	9	3	2	2	1	1	2	1	1	2	2	2	2	2	3	3	3	2	3	2	3	3	3	3	1	3	3	2	3	3	1	1	1	1	2	2	2	2	1	1
74	54	7	1	4	1	1	1	6	6	1	6	1	1	1	1	4	4	4	4	4	4	4	4	4	4	4	4	4	4	4	1	4	4	4	4	1	1	1	1	1	7	3	1	1	1
75	52	6	0	1	1	8	1	1	1	1	1	3	2	5	5	2	1	1	1	1	1	1	1	1	1	1	2	1	1	1	3	2	1	1	1	4	5	4	3	2	1	5	4	3	2
76	59	7	0	4	1	3	1	1	2	2	3	1	1	1	1	3	3	4	4	3	2	3	3	3	4	2	1	2	1	2	2	3	2	3	4	7	1	3	1	1	1	7	3	1	1
77	58	7	0	1	1	6	4	1	4	5	4	1	1	1	1	3	2	2	4	3	4	3	3	1	4	1	2	2	1	1	2	1	1	2	2	1	1	1	1	1	1	2	1	2	1
78	58	6	1	5	1	9	1	5	4	4	3	2	1	1	3	3	3	2	3	3	3	3	3	3	3	4	3	3	4	3	4	3	4	4	4	5	7	5	1	4	4	7	5	7	1
79	48	7	0	5	1	5	1	3	4	3	2	1	1	1	2	1	1	1	1	1	1	1	2	2	1	2	4	1	4	1	4	1	1	1	4	7	5	3	1	4	2	3	2	1	1
80	54	7	0	3	1	11	3	5	5	3	3	1	2	2	1	4	2	4	3	3	4	3	2	3	3	3	2	2	2	3	3	3	2	3	3	5	4	4	3	3	4	2	3	5	3
81	57	7	0	3	1	4	1	3	3	2	2	2	3	2	2	4	3	2	3	3	3	3	3	3	4	3	3	3	3	2	4	1	2	3	4	1	3	3	4	5	3	1	1	1	1
82	54	6	1	2	1	2	2	3	3	3	2	2	3	2	2	3	2	2	3	2	3	3	2	3	3	2	3	3	2	2	3	2	3	3	2	1	1	1	1	1	2	2	3	1	1
83	54	7	1	4	1	10	1	6	6	1	6	1	3	1	1	4	3	1	4	4	4	4	4	1	4	1	2	3	1	3	1	1	3	3	1	3	3	2	2	2	3	2	3	3	3
84	55	7	0	5	1	1	1	4	4	2	2	4	5	5	2	3	3	2	3	3	3	3	3	3	3	3	3	4	4	2	3	3	4	4	3	4	5	5	3	3	3	2	2	3	7
85	36	7	0	3	1	1	2	2	5	2	2	2	4	4	2	1	1	1	1	1	1	1	1	1	1	1	2	1	1	1	1	1	1	1	3	1	1	3	3	1	1	1	1	1	1
86	50	7	0	3	1	4	2	6	5	6	5	1	2	1	5	4	4	4	4	4	3	4	4	4	4	4	4	4	2	4	4	4	4	4	4	5	2	2	2	2	1	1	1	2	7
87	35	7	0	2	1	10	1	5	4	4	1	1	3	3	3	4	4	2	4	4	4	2	4	3	4	4	4	4	4	4	4	4	4	4	3	2	4	1	1	1	1	1	1	3	1
88	52	6	0	3	1	2	1	4	6	3	5	1	3	1	1	3	3	3	1	3	3	3	3	3	3	3	3	2	3	3	3	3	3	3	3	5	7	4	5	5	4	5	4	4	5
89	54	7	0	1	1	1	1	6	3	5	5	1	4	1	1	4	4	4	4	4	4	4	4	4	3	2	3	3	1	1	2	4	2	2	3	5	2	1	1	1	1	1	1	2	1
90	59	6	0	1	1	3	1	3	3	3	3	2	3	3	3	3	3	2	3	3	3	3	3	3	3	3	3	3	3	3	3	3	3	2	3	4	4	4	4	4	4	3	4	4	4
91	59	7	1	2	1	3	1	1	1	1	1	3	4	4	5	3	1	1	2	2	2	3	2	3	2	2	3	3	3	2	3	3	1	3	2	4	3	3	4	2	3	3	2	3	3
92	38	7	1	4	1	1	3	6	6	1	6	1	1	1	1	1	1	4	4	1	1	1	1	1	1	1	1	1	1	1	1	1	1	1	1	1	1	1	1	2	1	2	2	1	1
93	58	7	1	4	1	1	2	3	3	2	2	4	4	3	3	3	2	2	2	2	2	2	2	2	2	2	3	2	2	3	2	2	2	2	3	3	2	3	3	3	4	2	2	3	2
94	37	6	1	3	1	1	1	3	2	2	2	2	3	3	2	3	3	2	2	3	2	2	3	2	2	2	2	3	2	2	2	3	2	2	3	4	4	2	2	2	2	2	2	3	2
95	32	6	1	1	1	1	1	6	1	5	5	2	2	2	2	4	4	3	3	4	4	3	3	4	4	2	3	3	3	2	3	2	3	3	3	3	2	2	2	2	3	2	2	1	1
96	51	7	1	5	1	2	1	2	1	2	1	3	1	4	5	4	3	2	4	4	4	4	3	4	4	2	4	2	2	1	4	3	3	4	3	1	7	1	1	1	2	1	1	1	1
97	48	7	1	2	1	1	1	3	3	4	3	1	1	2	2	4	3	2	4	2	4	4	3	4	2	4	4	4	4	4	4	2	4	4	4	7	7	1	1	5	2	1	1	1	1
98	48	7	1	2	1	10	1	1	6	1	1	6	6	6	6	4	4	4	4	4	4	4	4	4	4	4	4	4	4	4	4	1	4	4	4	1	3	3	1	7	1	3	1	1	1
99	43	7	0	5	1	7	1	2	2	2	2	1	3	2	4	4	4	2	4	4	4	4	4	4	3	4	4	4	4	3	4	4	4	4	4	7	7	5	2	3	1	5	5	7	1
100	31	6	1	3	1	2	2	3	3	2	2	2	3	2	2	3	2	2	2	3	3	3	3	3	3	2	2	2	2	2	2	3	2	3	2	3	2	1	1	2	2	2	1	1	1
101	50	6	0	4	1	2	1	2	2	2	1	2	2	2	2	3	4	2	3	3	3	3	3	3	3	3	2	3	3	2	3	3	3	2	3	4	3	3	3	4	4	3	4	3	3
102	40	7	1	1	1	1	1	3	3	3	2	1	2	3	1	3	2	2	3	4	3	3	3	3	2	3	3	2	3	2	2	2	2	3	2	1	5	2	5	3	1	4	5	5	1
103	43	7	1	2	1	6	2	3	4	2	3	2	3	3	3	3	4	3	4	3	2	3	4	3	4	3	3	3	4	4	3	2	3	3	4	1	4	4	2	3	3	1	1	1	1
104	46	6	1	2	1	4	1	1	2	1	1	2	3	4	5	1	1	1	1	1	1	3	2	2	1	1	1	1	1	1	1	1	1	1	1	4	2	1	1	2	3	3	1	2	1
105	36	6	0	3	1	5	3	2	2	2	2	4	4	3	4	4	3	3	3	4	4	3	4	4	4	3	3	2	3	3	3	2	3	3	3	3	2	3	4	2	1	4	2	3	2
106	52	7	0	2	1	10	4	1	1	1	1	5	3	5	6	3	3	3	3	3	3	3	3	3	4	3	3	2	3	3	3	3	2	3	3	1	1	1	1	1	1	1	1	1	1
107	47	7	0	3	1	6	2	1	4	1	1	1	1	1	1	3	3	3	3	3	3	3	3	2	3	1	1	1	2	1	1	1	2	1	3	1	3	1	1	1	1	4	3	3	1
108	31	7	1	4	1	10	2	3	4	3	3	3	5	1	3	4	4	4	3	4	4	4	4	4	4	4	4	4	4	4	4	3	3	4	4	7	7	7	7	7	7	7	7	7	7
109	43	6	0	4	1	1	2	4	6	1	6	1	1	1	1	4	4	4	3	3	4	3	3	3	4	1	1	3	1	2	1	1	1	1	3	1	1	1	1	2	1	1	4	2	1
110	45	7	1	2	1	6	3	6	6	6	6	1	5	1	2	4	3	3	4	4	4	4	3	4	4	3	2	4	4	2	4	1	4	4	4	4	3	5	4	4	3	7	1	4	4
111	59	7	0	5	1	1	1	2	5	2	3	1	1	1	2	4	4	4	4	4	4	4	4	4	4	2	3	3	2	2	3	2	3	4	2	5	2	1	1	1	1	3	1	1	1
112	39	7	0	2	1	1	1	1	1	2	1	3	1	3	2	3	3	3	2	2	2	2	2	2	2	2	2	2	3	2	2	2	3	2	4	1	2	1	1	1	1	1	1	1	1
113	23	7	1	1	1	3	1	3	5	6	1	1	6	1	2	4	4	4	4	4	4	4	4	4	4	4	3	4	4	3	3	3	3	4	4	1	1	1	1	1	1	1	1	1	1
114	45	7	0	4	1	5	3	2	2	2	2	4	4	5	5	3	3	3	3	3	3	3	3	3	3	2	2	2	2	2	2	2	2	2	2	1	1	1	1	1	1	1	1	1	1
115	59	7	1	3	1	2	1	3	3	1	1	2	2	2	1	1	2	1	1	1	1	2	1	1	1	3	3	3	3	3	3	3	3	3	2	2	4	3	3	4	4	3	3	3	1
116	56	7	1	5	1	10	1	3	2	3	3	3	3	3	3	4	4	4	4	4	4	4	4	4	4	2	2	2	2	2	2	2	2	2	3	3	1	1	1	1	1	1	1	3	1
117	52	7	1	3	2	2	2	2	2	2	2	1	3	2	1	4	4	4	4	3	4	4	4	4	4	1	2	2	2	3	3	3	1	3	1	1	1	1	1	1	1	3	3	1	3
118	53	7	1	2	2	8	2	3	2	3	3	2	6	3	1	3	4	1	4	4	4	4	4	4	4	1	3	1	3	1	4	4	1	4	2	1	1	1	1	1	1	1	1	1	1
119	50	6	1	2	2	3	1	4	4	3	3	3	5	3	6	3	3	3	3	2	3	3	3	3	3	1	3	3	2	2	3	3	2	2	3	1	1	3	1	1	1	1	1	1	1
120	59	6	1	4	2	3	1	2	3	1	3	2	4	2	3	3	1	2	1	3	3	3	3	2	2	3	3	3	3	3	3	3	2	3	3	1	5	5	4	4	5	5	7	2	5
121	52	6	1	3	2	6	1	1	2	2	1	2	2	3	2	1	1	1	1	1	1	1	1	1	1	1	1	1	1	1	1	1	1	1	1	1	1	2	1	1	1	1	1	1	1
122	38	6	1	2	2	8	1	5	6	2	3	1	1	2	1	4	4	3	3	2	4	3	3	3	4	2	1	3	1	1	1	1	3	1	3	4	3	3	1	5	4	7	3	1	1
123	46	7	1	5	2	1	1	4	3	3	3	1	3	1	3	3	4	3	2	3	4	3	3	3	2	3	3	3	3	2	3	3	2	3	3	1	1	2	1	3	3	2	1	1	2
124	36	7	1	5	2	4	1	6	6	6	4	5	6	5	6	4	4	4	4	4	4	4	4	4	4	4	4	4	4	4	4	4	4	3	3	7	5	7	5	7	7	5	7	5	5
125	43	5	1	4	2	2	2	1	1	1	1	2	1	1	3	1	1	1	1	1	1	1	1	1	1	1	1	1	1	1	1	1	1	1	1	1	7	7	4	7	5	5	1	7	1
126	57	7	1	3	2	1	1	1	1	1	1	3	1	5	5	2	3	2	3	3	3	3	2	3	2	1	1	2	1	1	2	1	2	1	1	5	5	7	7	1	2	2	1	1	1
127	57	7	0	3	2	4	1	2	5	2	2	2	2	2	2	1	2	1	1	1	1	1	1	1	1	1	1	1	1	1	1	1	1	1	1	1	1	7	5	1	1	4	1	1	1
128	58	5	0	2	2	9	3	2	3	3	2	2	2	2	3	3	2	3	2	2	3	3	3	3	2	2	1	3	2	1	2	2	2	2	2	1	4	3	1	2	1	2	1	2	1
129	37	6	0	1	2	3	1	2	5	2	5	1	1	2	1	1	1	1	2	1	1	1	1	1	1	2	2	2	2	2	2	2	2	2	2	1	3	5	1	5	3	7	1	1	1
130	56	6	0	3	2	4	2	4	4	2	2	2	2	2	2	3	3	2	3	3	2	3	3	3	3	2	2	2	2	2	2	2	2	2	2	1	2	1	1	3	2	2	2	2	1
131	38	5	0	5	2	5	1	2	2	1	2	2	5	3	4	1	1	1	1	1	1	1	2	1	1	1	3	1	1	1	1	3	1	1	1	5	5	1	2	3	4	3	4	1	1
132	58	6	0	3	2	6	3	4	4	3	4	3	3	3	4	3	3	3	3	3	3	3	3	3	3	2	2	3	3	3	3	3	3	3	2	3	4	4	2	3	4	3	3	4	1
133	46	7	0	4	2	1	2	2	2	3	2	1	2	1	2	3	2	2	3	2	3	3	3	3	2	4	3	3	4	4	4	4	4	4	4	7	4	7	5	5	5	7	7	4	7
134	48	6	0	2	2	4	1	3	4	3	3	2	3	3	3	3	3	3	3	3	3	3	4	3	4	3	3	3	3	3	3	3	3	3	3	3	4	2	4	3	2	2	2	4	3
135	21	7	1	3	2	1	1	2	2	2	2	4	5	5	4	2	4	3	3	3	4	2	2	3	4	3	3	3	3	2	3	3	3	3	3	2	1	4	4	4	5	2	1	1	1
136	40	7	1	3	2	1	2	2	1	2	2	3	4	4	5	3	3	3	2	3	1	2	2	1	4	1	1	1	1	1	1	1	1	1	1	1	1	1	1	2	2	1	1	1	1
137	57	7	1	1	2	10	2	3	2	3	1	4	5	5	6	3	4	3	4	2	4	4	4	4	4	4	4	4	4	4	4	4	4	4	4	1	3	3	3	2	7	3	3	3	3
138	56	6	0	3	2	2	1	2	2	2	3	3	2	2	3	3	3	2	2	3	2	2	2	2	3	3	2	2	2	2	2	2	2	3	2	3	3	3	2	2	2	3	3	3	2
139	58	7	0	3	2	10	3	1	2	2	2	1	2	2	2	1	1	1	1	1	1	1	1	1	1	1	1	1	1	1	1	1	1	1	1	1	1	2	1	1	1	4	3	1	1
140	42	6	1	2	2	1	1	2	4	3	1	1	1	1	2	3	2	2	2	3	3	3	3	3	3	2	2	3	1	2	2	2	2	3	2	1	2	1	1	2	1	2	1	1	1
141	42	7	0	2	2	1	1	4	4	4	2	2	2	2	3	3	3	2	2	3	3	3	2	3	3	4	4	4	4	4	4	4	4	4	4	5	7	5	5	5	4	7	7	7	2
142	58	6	0	2	2	6	1	2	3	2	2	2	3	4	2	2	2	1	2	2	2	3	2	3	2	2	1	2	3	2	3	2	3	3	3	5	5	3	3	3	3	5	4	4	3
143	42	7	1	1	2	10	3	2	2	3	1	3	4	5	6	2	1	1	3	2	4	1	3	1	2	1	3	1	1	1	1	1	1	2	1	4	7	7	7	7	4	7	3	7	2
144	49	7	0	1	2	2	1	2	3	2	3	2	2	2	2	3	3	3	3	3	3	3	3	3	3	2	2	2	2	3	3	2	2	3	2	7	5	5	1	3	3	3	1	2	2
145	57	6	1	3	2	11	1	5	5	5	5	5	5	5	5	2	3	3	3	3	3	3	3	3	2	3	3	3	3	3	3	3	3	3	3	5	5	5	5	5	5	5	5	5	5
146	50	7	1	4	2	2	2	5	3	4	4	2	3	2	3	3	3	2	3	3	3	3	4	3	3	2	2	2	2	2	2	2	2	1	2	4	4	5	1	3	4	2	3	2	1
147	27	7	1	4	2	1	2	3	3	2	3	3	6	5	3	4	4	4	4	4	4	4	4	4	4	4	4	4	3	4	4	4	4	4	4	7	7	7	7	7	7	7	7	7	7
148	57	7	1	2	2	11	1	6	5	6	6	1	3	1	1	4	4	4	4	4	4	3	4	4	4	3	3	3	3	3	3	3	4	2	3	1	2	1	2	2	1	1	1	1	3
149	56	7	1	2	2	2	3	2	1	1	1	5	1	5	6	4	4	4	4	4	4	2	4	1	4	4	4	4	4	4	4	4	4	4	4	1	1	1	1	1	1	1	1	1	1
150	53	7	0	2	2	1	2	2	5	2	3	1	4	3	3	4	3	3	4	4	4	4	4	4	4	1	3	2	1	1	2	3	2	2	3	1	1	1	2	1	1	3	5	1	1
151	52	7	1	5	2	3	2	4	5	4	3	1	2	3	1	3	3	2	3	3	3	3	3	3	3	3	3	3	3	3	3	3	3	3	3	7	4	7	7	5	5	7	7	7	5
152	52	5	0	3	2	2	1	2	2	2	2	3	2	4	4	1	1	1	1	1	1	1	1	1	1	1	1	1	1	1	1	1	1	1	1	2	2	3	2	2	2	2	2	1	1
153	35	6	1	3	2	1	1	2	2	1	1	1	2	2	1	2	1	1	2	1	1	1	1	2	2	3	3	3	3	3	3	3	3	3	3	3	4	4	4	4	4	2	3	3	3
154	47	6	0	4	2	1	2	1	2	2	1	2	3	2	2	3	3	4	4	3	3	3	4	3	4	3	2	3	4	3	4	2	3	3	3	1	5	3	3	2	2	1	2	3	2
155	50	7	0	3	2	5	3	4	5	5	3	2	2	2	2	3	4	4	3	4	4	4	4	3	4	3	4	3	4	3	3	3	3	3	3	5	5	5	5	5	4	5	5	5	4
156	41	5	0	1	2	1	2	3	3	3	3	2	3	3	3	2	3	3	2	3	2	2	2	3	3	3	3	3	3	2	3	3	2	2	3	4	4	4	4	3	4	4	3	3	4
157	49	7	0	3	2	7	4	1	1	1	1	1	1	5	1	2	1	1	1	2	2	2	2	3	1	1	3	1	2	2	3	3	1	2	1	5	3	5	5	4	2	3	1	2	1
158	51	7	0	3	2	10	2	4	5	5	4	1	2	1	1	3	2	3	2	2	2	3	3	2	3	2	3	2	3	2	3	3	2	3	3	4	4	2	1	5	3	5	4	3	4
159	29	6	0	3	2	9	2	1	1	3	1	3	2	4	4	2	1	1	1	2	2	2	2	2	2	1	1	1	1	1	1	1	1	1	1	1	1	1	1	1	1	1	4	1	1
160	47	6	0	5	2	10	1	3	3	2	3	2	2	2	2	1	1	1	1	1	1	1	1	1	1	1	1	1	1	1	1	1	1	1	1	4	2	2	1	3	1	3	3	3	2
161	52	6	0	3	2	1	1	3	3	4	2	3	2	3	3	3	2	3	2	3	3	2	3	2	3	2	3	2	2	2	2	2	2	2	2	1	2	1	1	2	2	2	1	1	1
162	56	6	1	2	2	3	3	3	3	3	2	3	3	3	3	2	2	2	2	3	3	3	3	2	3	4	3	3	4	3	3	3	3	3	4	4	5	4	4	4	4	3	4	5	2
163	54	7	0	2	2	5	1	2	2	2	2	3	4	4	3	2	2	3	2	2	3	3	2	3	3	3	3	2	2	3	3	3	2	3	3	3	2	2	3	3	2	2	3	3	2
164	45	7	1	2	2	5	1	3	5	3	4	2	1	2	1	3	3	3	3	3	3	3	4	3	2	3	3	3	3	3	3	3	3	3	3	2	3	2	1	4	3	5	3	5	3
165	58	6	1	2	2	1	1	2	3	2	2	2	4	4	4	3	3	3	3	3	3	3	3	3	3	2	2	2	2	2	2	2	2	2	2	4	2	1	1	1	1	3	3	1	1
166	43	6	0	3	2	4	1	1	2	1	1	2	6	1	2	1	1	1	1	1	1	1	1	1	1	1	1	1	1	1	1	1	1	1	1	1	1	1	1	1	1	1	1	1	1
167	52	7	0	5	2	7	1	3	3	2	3	2	3	2	2	3	3	3	3	3	3	3	4	4	3	3	3	3	3	3	3	2	3	3	3	3	3	2	1	1	1	3	3	3	3
168	48	7	1	3	2	6	2	5	5	5	5	1	1	1	1	3	4	3	4	4	4	4	4	3	3	4	4	4	4	4	4	4	4	4	4	5	7	7	7	7	7	5	5	7	4
169	44	7	1	3	2	2	2	3	2	4	3	2	3	3	2	3	3	3	3	3	3	3	3	3	4	3	3	2	3	3	3	3	3	3	3	2	2	2	2	2	2	1	2	2	2
170	49	7	1	2	2	1	1	3	5	2	5	1	3	1	2	3	4	3	4	3	3	3	3	3	4	2	2	3	4	2	3	4	3	3	3	5	4	1	1	2	3	7	1	2	1
171	44	7	1	3	2	1	1	2	3	1	3	1	1	1	1	1	1	1	1	1	1	1	1	1	1	1	1	1	1	1	1	1	1	1	1	4	3	4	2	4	4	4	4	3	2
172	51	7	1	1	2	1	1	2	4	3	2	2	3	3	5	4	3	4	4	4	2	3	4	3	4	3	3	3	3	3	3	3	3	3	4	7	5	4	2	2	1	4	4	2	1
173	42	7	1	3	2	6	3	1	1	1	1	1	5	1	5	3	3	3	3	3	3	3	3	3	3	1	1	1	1	1	1	1	1	1	1	1	1	1	1	1	1	1	1	1	1
174	59	7	0	4	3	3	1	6	6	6	6	6	6	6	6	4	4	4	4	4	4	4	4	4	4	4	4	4	4	4	4	4	4	4	4	7	7	7	7	7	7	7	7	7	7
175	40	7	1	2	3	6	1	3	2	2	1	3	5	5	5	4	4	3	4	4	4	4	4	4	4	3	4	3	2	2	3	4	3	3	3	1	1	1	1	5	4	1	1	2	2
176	59	7	1	1	3	4	1	1	1	1	1	2	1	3	2	1	1	1	1	1	1	1	1	1	1	1	1	1	1	1	1	1	1	1	1	7	7	3	1	3	1	3	1	1	1
177	57	7	1	4	3	1	3	2	2	2	2	3	3	3	3	4	4	4	4	4	4	4	4	4	4	4	4	4	4	4	4	4	4	4	4	7	5	3	3	4	2	7	4	3	7
178	49	7	1	4	3	1	1	3	2	2	2	6	3	5	6	2	3	1	1	2	3	2	3	3	3	3	3	2	3	3	4	2	2	3	3	5	5	5	5	7	5	7	3	2	3
179	55	7	1	2	3	7	2	4	4	4	3	4	4	3	3	2	2	3	3	2	2	2	2	2	2	1	1	2	2	1	1	2	1	2	2	2	2	1	1	1	1	2	2	1	1
180	54	7	1	4	3	1	3	5	5	6	5	3	6	3	2	3	3	3	3	3	4	3	4	3	3	1	3	1	1	1	2	3	1	2	1	1	1	1	1	1	1	1	1	1	1
181	39	7	1	3	3	6	2	1	1	1	1	5	3	6	6	4	4	4	4	4	4	4	4	4	4	1	4	4	1	1	1	1	4	3	3	1	7	7	1	7	1	1	1	1	1
182	54	6	1	2	3	6	2	3	2	3	3	3	4	3	3	3	3	2	2	3	3	3	2	3	3	2	3	3	2	2	2	2	2	2	2	4	2	3	2	2	2	2	2	3	3
183	55	5	0	1	3	10	2	4	2	4	3	2	3	2	5	4	2	3	2	3	3	4	4	3	4	3	4	3	3	4	4	4	3	3	3	5	5	7	7	5	3	7	7	5	5
184	48	6	1	1	3	6	1	3	3	3	3	3	3	3	4	3	3	3	3	3	3	3	3	3	3	3	3	3	3	3	3	3	3	3	3	4	4	4	4	4	4	4	4	4	4
185	56	7	1	4	3	3	2	4	4	2	3	1	4	2	2	4	4	4	4	4	4	4	4	4	4	3	4	4	4	4	4	4	4	4	4	7	2	3	2	2	3	3	2	1	3
186	53	7	0	5	3	9	1	2	2	2	2	3	3	4	5	3	2	3	2	2	2	2	2	3	2	3	3	3	3	2	3	3	2	3	3	7	5	5	1	5	1	4	4	5	5
187	59	7	0	5	3	7	1	3	3	3	3	3	4	3	4	3	2	3	3	3	3	2	3	3	3	2	3	2	3	3	3	3	2	3	2	4	4	3	4	4	3	3	4	3	4
188	52	6	0	3	3	6	2	2	6	5	6	1	1	1	2	4	2	3	3	4	3	4	2	4	4	1	1	1	1	1	1	1	1	4	1	1	1	1	2	1	1	5	1	1	1
189	32	7	0	3	3	10	1	4	4	4	2	2	2	2	3	3	3	3	3	3	3	4	3	4	4	4	4	3	3	4	4	4	3	4	3	1	1	3	3	2	1	2	2	1	1
190	43	7	0	2	3	6	4	5	5	4	1	1	4	1	2	3	3	2	3	3	4	2	4	1	3	4	4	1	2	2	1	4	1	1	4	1	1	4	5	1	1	4	1	1	1
191	38	6	0	1	3	4	1	4	4	2	2	1	1	2	2	3	4	4	4	3	3	3	2	3	4	4	4	3	2	3	3	3	2	4	3	4	7	4	4	4	3	5	4	4	2
192	55	7	0	1	3	1	1	3	3	3	2	2	3	2	2	2	2	2	3	2	2	2	2	2	2	2	3	3	2	2	2	2	2	2	2	1	2	2	1	3	4	2	1	3	1
193	56	7	0	1	3	6	1	3	3	3	3	3	3	3	3	4	4	3	4	4	4	3	4	4	4	3	3	3	3	3	3	3	4	3	3	7	7	1	1	3	1	1	1	1	1
194	51	6	0	2	3	1	1	2	2	2	2	2	2	3	3	2	1	1	2	2	2	2	2	2	2	1	1	1	1	1	1	1	1	1	1	1	1	1	1	1	1	1	1	1	1
195	57	6	0	4	3	1	2	3	3	3	2	2	3	3	3	2	2	2	2	2	2	2	2	2	2	2	2	2	2	2	2	2	2	2	2	3	3	3	3	3	3	3	3	3	3
196	55	7	0	4	3	6	1	2	2	2	2	5	2	5	5	1	3	1	1	1	1	3	1	1	1	1	4	1	1	1	1	4	1	1	1	1	1	1	1	1	1	1	1	1	1
197	34	6	1	1	3	4	1	3	3	3	3	3	3	3	3	2	2	2	2	2	2	2	2	2	2	2	2	2	2	2	2	2	2	2	2	2	2	2	2	2	2	2	2	2	2
198	44	6	0	1	3	1	3	2	2	1	2	2	2	3	4	4	1	1	1	4	1	3	4	1	4	1	2	4	1	1	4	3	4	1	4	3	1	4	1	1	1	1	4	4	1
199	38	7	0	3	3	2	3	6	6	4	6	1	1	1	2	3	3	3	3	3	3	3	3	3	3	4	4	4	4	4	4	4	4	4	4	1	4	4	2	4	2	7	4	4	1
200	56	6	0	5	3	1	1	2	2	2	2	3	2	3	2	1	2	2	2	1	2	2	2	2	2	2	2	2	2	2	1	1	2	1	2	4	2	1	1	2	2	2	3	4	1
201	48	7	0	3	3	6	1	4	2	1	2	4	5	3	6	2	2	2	2	3	2	2	2	2	2	3	2	3	3	2	2	3	2	3	3	1	1	2	1	1	2	1	2	1	1
202	57	7	1	2	3	4	1	5	6	3	4	1	4	2	3	3	4	3	4	4	4	3	4	3	4	3	1	2	3	3	1	2	2	2	1	4	5	5	3	5	7	5	7	7	5
203	45	7	1	1	3	1	1	3	2	3	2	3	4	3	2	4	4	4	2	4	3	3	3	3	3	4	4	4	4	4	4	4	4	4	4	5	7	4	4	4	4	4	4	4	4
204	57	7	0	3	3	1	3	1	1	1	1	1	1	1	6	1	1	1	1	1	1	1	1	1	1	1	1	1	1	1	1	1	1	1	1	1	1	7	7	1	1	7	1	1	1
205	45	6	1	2	3	6	1	1	5	1	1	2	1	1	5	1	1	1	1	1	1	1	1	1	1	1	1	1	1	1	1	1	1	1	1	4	3	1	1	3	1	5	5	3	3
206	50	6	0	3	3	3	1	4	4	4	2	2	3	1	2	1	2	2	1	1	1	2	1	3	3	3	2	2	3	3	3	3	3	3	2	5	5	7	4	4	4	7	5	5	4
207	31	7	0	3	3	6	1	3	2	3	1	3	5	1	4	4	4	4	4	4	4	4	4	4	4	2	3	1	4	4	4	4	1	2	4	1	4	7	5	1	2	7	1	2	7
208	57	6	0	1	3	9	1	3	2	2	2	2	3	3	4	3	3	3	3	3	3	3	3	3	3	3	3	3	3	3	3	3	3	3	3	3	3	3	3	3	3	3	3	3	3
209	57	7	0	3	3	8	4	4	4	4	4	4	4	3	4	3	3	3	3	3	3	3	3	3	3	3	3	3	3	3	3	3	3	3	3	3	3	3	3	3	3	3	3	3	3
210	58	7	1	1	3	4	1	2	2	2	1	4	2	4	5	1	1	1	1	1	1	1	1	1	1	1	1	1	1	1	1	1	1	1	1	4	2	2	1	2	4	1	1	1	1
211	39	6	1	2	3	6	2	4	3	2	2	2	2	2	4	2	2	2	2	3	2	2	2	2	3	2	2	2	2	2	2	2	2	2	2	1	1	2	1	2	3	3	1	2	1
212	55	6	0	1	3	6	1	2	2	4	2	4	4	2	4	3	3	3	3	3	3	3	3	3	3	3	3	3	3	3	3	3	3	3	3	2	3	2	2	3	2	2	2	3	2
213	55	7	0	1	3	6	2	4	4	4	4	4	4	4	4	3	3	3	3	2	3	2	2	2	2	3	3	2	3	2	3	2	2	2	3	1	1	1	1	1	1	1	1	1	1
214	52	7	1	3	3	3	1	3	3	2	4	2	2	2	2	2	2	2	2	2	2	2	2	2	2	2	2	2	2	2	2	2	2	2	2	3	3	3	3	3	2	2	2	2	3
215	51	5	0	5	3	8	1	1	4	2	1	1	3	2	6	3	2	3	3	3	2	3	3	3	3	3	4	4	4	1	4	3	3	4	4	7	5	4	7	7	5	1	3	4	1
216	48	6	0	3	3	5	4	2	3	2	2	2	3	3	2	3	2	2	3	3	3	2	3	2	2	2	2	2	2	2	2	2	2	2	3	1	2	2	2	2	2	2	2	2	1
217	39	6	0	1	3	7	1	1	2	2	1	2	3	2	1	4	4	4	4	4	3	3	4	3	4	3	3	2	2	3	2	3	2	2	3	3	1	1	1	1	1	2	1	1	1
218	58	6	0	3	3	11	2	2	3	2	3	2	3	3	3	3	3	2	2	3	3	2	3	3	2	2	2	2	3	2	2	2	2	2	3	3	1	1	1	1	4	1	1	1	1
219	53	7	0	3	3	5	4	2	3	2	2	1	1	2	1	1	1	1	1	1	1	1	1	2	1	1	1	1	1	1	1	1	1	1	1	2	3	4	2	4	5	2	2	2	1
220	52	6	1	4	3	7	2	6	6	2	3	3	3	3	3	3	3	3	3	3	3	3	3	3	3	3	2	4	4	2	3	3	4	3	3	1	3	4	7	4	3	5	5	5	4
221	53	7	1	1	3	3	2	2	2	2	2	3	3	4	5	3	2	3	3	3	3	3	4	3	3	3	3	3	3	3	3	3	3	3	3	5	5	3	3	5	4	4	4	3	2
222	53	6	1	2	3	3	1	2	2	2	4	1	1	2	3	4	3	4	3	4	4	4	4	3	4	4	4	4	4	4	4	4	3	4	4	5	5	4	5	5	5	4	5	5	3
223	52	6	0	2	4	2	3	3	3	3	3	2	3	2	2	2	2	1	2	1	2	2	1	2	1	2	2	2	2	2	2	2	2	2	2	3	3	2	2	2	2	3	4	3	2
224	54	7	1	1	4	4	1	4	5	4	3	6	3	3	4	4	4	3	4	2	3	3	4	3	3	3	3	4	3	4	4	4	4	3	4	3	4	2	2	3	4	3	2	2	1
225	54	6	1	4	4	8	1	2	3	3	1	3	2	2	6	2	2	2	2	1	2	3	1	3	2	2	2	2	3	3	3	2	3	2	3	3	5	5	7	5	5	5	7	4	4
226	51	6	0	3	4	1	3	2	2	2	2	3	3	3	3	1	1	1	1	1	2	1	1	1	1	1	1	1	1	1	1	1	1	1	1	1	1	5	3	1	1	3	1	1	1
227	36	6	1	4	4	11	1	2	1	3	1	3	5	4	2	4	4	2	4	4	4	4	4	4	4	1	1	3	1	1	1	3	2	3	1	1	1	1	1	1	1	4	1	1	1
228	45	7	1	1	4	1	1	3	5	4	3	4	3	3	3	3	3	4	2	3	2	2	3	3	3	1	2	2	2	3	1	4	2	3	2	1	1	1	1	1	2	1	1	1	1
229	34	7	1	1	4	4	1	1	5	2	1	3	4	4	5	3	3	3	4	3	3	3	4	3	4	2	3	2	2	2	2	2	2	3	2	1	4	1	1	1	2	3	1	3	1
230	48	7	1	2	4	3	1	1	1	1	5	2	1	2	4	1	1	1	1	2	1	2	1	1	1	1	1	1	1	1	1	1	1	1	1	1	1	1	1	1	2	3	1	1	1
231	56	6	0	1	4	4	2	4	4	2	2	3	3	3	3	2	3	3	3	3	3	3	3	3	3	3	3	3	3	1	3	1	3	3	3	1	1	1	1	3	2	3	2	1	1
232	56	6	0	3	4	2	1	3	2	2	2	3	2	3	3	3	3	3	3	3	3	3	3	3	3	3	3	3	3	3	3	3	3	3	3	1	1	3	2	5	5	3	1	1	1
233	59	6	0	3	4	3	2	4	4	4	4	3	5	3	2	4	4	4	4	4	3	3	4	3	3	3	4	3	3	3	4	3	3	3	3	3	4	4	4	4	3	5	4	4	4
234	43	6	0	3	4	2	2	3	4	4	5	3	4	3	4	2	2	2	3	2	3	2	2	2	2	3	3	3	2	3	2	3	2	2	2	4	4	5	3	4	2	3	4	4	3
235	43	6	0	3	4	5	2	3	3	4	3	4	3	4	4	2	3	3	2	2	2	2	2	2	3	3	3	4	3	3	2	2	2	2	3	5	4	3	4	4	3	3	4	5	4
236	43	7	0	3	4	11	3	1	1	1	1	6	6	4	6	1	1	1	1	1	1	1	1	1	1	1	1	1	1	1	1	1	1	1	1	3	2	2	1	1	1	5	1	4	1
237	45	7	1	4	4	5	1	2	5	5	5	1	1	1	1	1	1	1	1	1	1	1	1	1	1	1	1	1	1	1	1	1	1	1	1	1	1	4	4	4	2	3	4	2	1
238	42	7	0	1	4	6	3	3	2	2	2	2	2	2	2	1	1	1	1	1	1	1	1	1	1	1	1	1	1	1	1	1	1	1	1	7	7	3	3	3	7	4	7	3	7
239	52	7	0	1	4	1	2	5	5	5	3	1	1	1	1	1	1	1	1	1	1	1	1	1	1	1	1	1	1	1	1	1	1	1	1	5	5	7	3	2	1	5	3	3	2
240	55	7	0	3	4	6	4	3	2	5	3	3	4	3	3	2	3	2	2	3	3	3	3	3	3	2	3	2	3	2	2	2	2	2	2	7	3	2	2	2	1	4	3	2	2
241	58	6	0	1	4	11	1	1	1	1	1	2	3	2	4	1	1	1	1	1	1	2	1	2	1	1	1	1	1	1	1	1	1	1	1	2	1	1	1	1	1	3	1	1	1
242	58	7	0	3	4	2	2	3	4	3	2	2	3	2	2	4	4	3	3	3	3	3	3	3	3	4	3	3	4	3	3	4	3	3	3	4	4	4	7	4	2	4	4	4	3
243	53	7	1	3	4	7	2	3	3	3	3	3	2	3	2	3	3	3	3	3	3	3	3	3	3	3	3	3	3	3	3	3	3	3	3	4	4	4	4	4	4	4	4	4	4
244	52	7	0	1	4	5	3	3	3	3	3	3	4	2	3	3	3	3	3	3	3	2	2	3	2	3	4	2	3	3	3	2	3	3	3	1	1	1	2	1	1	1	1	1	1
245	55	6	1	2	4	1	1	5	5	3	2	1	4	2	2	2	2	1	2	3	1	1	2	3	2	1	1	2	1	1	1	1	1	1	1	1	1	1	1	1	1	1	1	1	1
246	52	7	0	2	4	10	2	3	4	2	4	1	2	1	1	3	3	2	2	3	3	3	3	4	3	3	3	2	3	3	4	4	3	3	3	3	4	5	7	5	4	7	5	7	1
247	59	7	0	3	4	6	1	2	4	1	2	3	3	3	3	3	2	2	2	3	2	2	2	2	2	2	3	2	3	2	3	3	2	3	2	1	2	5	5	2	1	1	2	2	1
248	54	7	0	5	4	8	1	2	3	3	3	5	4	5	5	3	3	3	3	3	3	3	4	3	3	3	3	3	3	3	3	3	3	3	3	2	2	2	1	2	1	2	3	3	1
249	43	7	1	2	4	1	2	4	6	5	2	2	5	2	6	3	3	3	3	3	3	3	3	3	3	4	4	4	4	4	4	4	4	4	4	1	1	1	1	1	1	1	1	1	1
250	33	7	1	2	4	7	1	5	6	5	5	2	3	2	5	4	3	3	4	3	3	3	3	4	3	3	4	3	3	4	3	3	4	4	4	7	7	4	5	7	2	7	5	5	5
251	49	7	0	2	4	6	1	2	2	2	2	2	6	2	2	2	2	2	2	2	2	2	2	2	2	2	2	2	2	2	2	2	2	2	2	2	2	2	2	2	2	2	2	2	2
252	51	6	0	2	4	4	1	3	5	5	3	2	1	2	2	2	2	3	1	2	2	1	3	1	3	3	2	2	3	3	2	1	2	3	2	1	1	1	1	1	1	1	1	1	1
253	52	7	0	3	4	3	3	1	1	1	2	6	1	6	4	3	3	3	3	2	3	2	3	2	3	3	2	3	3	2	2	3	2	3	2	7	1	1	1	1	1	1	1	1	1
254	58	7	0	3	4	3	2	3	3	3	3	2	4	2	2	3	2	2	2	2	2	2	2	2	3	2	3	2	3	2	2	3	2	2	2	2	3	1	1	2	2	2	2	2	2
255	59	6	0	3	4	4	2	2	2	1	2	3	2	3	3	3	3	2	3	3	2	2	2	2	3	1	1	2	1	1	1	2	1	2	2	3	2	2	3	3	3	1	2	1	1
256	56	7	1	3	4	7	2	2	2	3	1	2	2	2	2	3	2	2	2	3	3	3	3	4	3	3	3	3	3	3	2	3	3	3	2	3	3	3	3	3	3	3	3	3	3
257	52	7	1	2	4	6	1	3	3	3	2	4	4	4	4	3	3	2	2	3	2	3	3	2	3	3	3	3	3	3	3	2	2	3	3	4	4	4	2	4	5	2	1	3	3
258	30	7	1	3	4	3	1	1	1	3	3	2	3	4	4	3	3	1	3	1	3	3	1	1	1	1	3	1	3	1	1	1	1	1	1	2	1	1	1	1	5	1	1	1	1
259	52	7	1	2	4	1	1	1	1	1	1	6	1	6	6	1	1	1	2	1	2	3	1	3	2	3	3	2	2	1	2	1	1	2	1	3	2	1	1	2	1	2	1	1	1
260	57	7	1	3	4	4	4	6	6	6	4	1	2	1	1	1	3	1	1	1	4	1	1	4	1	4	4	4	4	4	4	4	4	4	4	7	7	5	7	7	7	7	7	5	5
261	49	6	0	3	5	3	3	3	3	3	3	3	3	4	3	2	2	3	2	2	3	2	3	2	2	3	2	2	3	2	3	2	3	2	3	2	2	2	1	3	2	3	3	2	3
262	45	7	1	4	5	10	3	4	3	4	4	3	3	3	4	1	1	1	1	1	1	2	1	2	1	2	2	1	2	2	2	2	2	2	2	1	1	1	1	1	1	1	1	1	1
263	30	7	0	1	5	6	3	4	3	2	1	3	4	3	5	3	2	3	2	2	3	3	3	3	2	2	3	3	2	2	2	4	3	3	1	1	1	2	4	1	1	1	1	1	1
264	33	7	1	4	5	1	1	4	4	4	2	4	4	4	4	3	4	3	3	3	4	3	4	3	4	3	3	3	3	3	3	3	3	3	3	2	4	5	4	4	4	5	4	5	4
265	51	7	1	5	5	8	1	3	4	2	3	2	2	2	2	3	2	2	3	3	2	2	3	2	3	2	3	2	3	2	3	2	3	3	3	5	5	1	1	1	1	2	3	3	2
266	59	7	1	2	5	4	1	1	1	1	1	3	6	3	3	3	3	3	3	3	3	3	3	3	4	3	2	1	3	2	3	2	2	3	2	1	1	1	1	1	1	1	1	1	1
267	29	7	1	1	5	3	2	3	5	5	3	1	1	1	2	1	1	1	1	1	1	1	1	1	1	1	1	1	1	1	1	1	1	1	1	5	3	1	1	1	1	3	2	4	1
268	47	7	1	2	5	4	2	3	3	3	3	1	2	2	1	2	1	1	2	1	2	1	2	2	2	2	2	2	2	2	2	3	2	2	2	1	1	3	1	2	3	1	2	2	1
269	51	6	1	2	5	10	1	2	2	2	2	2	2	3	3	2	1	1	2	1	1	3	2	3	1	1	1	1	2	1	1	2	1	2	2	2	3	1	1	3	3	4	5	3	2
270	56	7	0	4	5	2	2	1	1	1	1	6	6	6	6	3	3	3	4	3	1	3	3	2	4	1	1	1	1	1	1	1	1	1	1	1	1	1	1	1	1	1	1	1	1
271	59	6	1	5	5	3	1	1	1	3	1	3	4	3	5	3	3	3	2	3	3	3	3	3	2	2	2	1	2	2	2	3	1	2	2	4	3	1	1	2	2	3	3	2	1
272	50	7	1	4	5	8	1	5	5	5	5	5	5	5	2	4	4	4	4	4	4	4	4	4	4	1	3	2	1	3	2	4	3	2	4	1	1	1	1	1	1	2	2	1	2
273	40	7	1	4	5	1	3	1	1	6	1	6	6	3	6	2	2	2	2	2	2	2	2	2	2	2	2	2	2	2	2	2	2	2	2	1	1	1	1	1	1	1	1	1	1
274	58	7	0	4	5	6	1	1	2	1	1	3	3	5	5	2	2	2	2	2	2	2	2	2	3	2	2	2	2	2	2	2	2	2	2	1	1	1	1	1	4	1	1	1	1
275	43	7	0	3	5	1	1	1	1	1	1	1	1	1	1	1	1	1	1	1	1	1	1	1	1	1	1	1	1	1	1	1	1	1	1	4	4	4	4	4	4	4	4	4	4
276	27	7	1	2	5	4	1	2	1	4	1	5	4	5	6	1	3	1	1	1	1	1	1	1	1	1	1	1	1	1	1	3	3	1	3	4	1	1	1	1	2	1	1	4	1
277	40	6	0	1	5	11	2	2	2	3	2	2	3	3	3	1	1	1	1	2	3	1	1	3	1	2	3	1	2	2	2	1	1	1	1	4	3	5	4	4	2	5	4	2	3
278	57	6	0	1	5	5	1	1	4	1	4	1	1	1	4	2	2	2	2	2	1	1	2	2	1	1	1	1	1	1	1	1	1	1	1	1	3	1	1	1	1	4	1	1	1
279	45	7	0	3	5	1	3	2	2	2	1	1	2	2	4	1	1	1	1	1	1	1	2	1	1	2	2	1	1	1	1	1	1	1	1	4	2	1	1	3	1	1	1	1	1
280	54	6	0	3	5	6	1	4	4	5	2	2	4	2	3	3	3	3	3	3	3	3	2	3	3	3	2	3	3	3	3	3	3	2	3	4	4	4	4	4	3	4	4	4	4
281	58	6	0	4	5	1	1	5	5	4	2	3	4	4	3	2	2	3	2	2	2	2	2	2	2	2	2	2	2	2	2	2	3	2	2	5	3	5	1	4	3	4	2	2	1
282	52	6	0	5	5	2	1	4	4	5	2	2	4	2	3	1	1	1	2	2	3	1	1	1	1	2	1	1	2	1	2	1	1	1	2	5	5	4	1	4	4	3	3	5	4
283	33	6	0	4	5	10	1	5	4	4	4	2	2	5	4	3	3	3	3	3	3	3	3	3	4	2	3	3	3	2	3	3	3	3	3	2	4	3	4	3	2	5	3	3	2
284	38	7	1	2	5	1	1	3	3	2	3	3	2	2	3	1	2	1	1	1	1	2	1	2	1	1	2	2	2	1	2	2	1	2	2	1	1	1	1	1	1	1	1	1	1
285	29	5	0	1	5	5	2	3	3	3	3	2	3	3	3	1	2	2	2	1	1	2	1	2	1	1	1	2	3	2	2	2	3	2	3	2	2	4	3	1	2	1	3	5	4
286	49	6	1	2	5	6	2	1	2	1	1	2	2	4	5	3	2	1	3	2	3	3	3	3	3	1	1	1	1	1	1	1	1	1	1	1	2	3	1	2	1	3	3	2	1
287	53	7	0	3	5	4	1	1	1	1	1	6	6	6	5	3	3	3	3	3	3	3	3	3	3	3	2	2	3	2	3	2	2	3	2	2	1	2	2	1	1	1	2	1	1
288	56	7	0	4	5	2	2	1	2	3	1	1	1	3	2	2	1	1	1	1	1	3	3	3	3	2	2	2	3	2	2	3	2	3	3	4	4	5	5	5	5	3	4	4	1
289	43	5	0	3	5	6	1	3	4	3	3	1	2	2	2	3	3	2	2	3	2	3	3	3	4	2	3	4	3	2	3	3	4	3	3	3	2	3	2	3	3	4	3	4	2
290	44	7	0	3	5	3	3	5	5	4	5	2	2	2	4	4	4	4	4	3	4	3	4	4	4	1	2	1	2	1	3	3	1	1	1	2	1	1	1	2	1	1	1	1	1
291	33	7	1	5	5	8	1	2	2	2	2	3	3	3	4	3	3	3	3	3	3	3	3	3	3	2	2	2	2	2	3	3	2	2	2	3	3	2	1	1	1	3	2	3	1
292	42	6	0	3	5	3	1	3	3	3	3	2	2	2	2	3	3	3	3	3	3	3	3	3	3	3	3	3	3	3	3	3	3	2	3	2	3	3	3	3	3	3	3	3	2
293	43	7	1	3	5	3	3	3	3	2	2	2	3	4	2	3	2	2	3	3	3	3	3	4	3	3	2	3	3	1	3	2	3	3	3	1	4	4	4	3	1	3	1	4	1
294	28	7	1	3	5	3	2	2	4	2	2	4	5	4	3	3	4	3	2	3	3	3	3	3	3	3	4	4	4	4	4	4	4	4	4	7	7	5	3	7	7	5	5	7	4
295	53	7	1	1	5	1	2	1	1	1	1	5	6	6	6	2	1	1	1	2	2	1	1	1	1	1	1	1	1	1	1	1	1	1	1	1	1	1	1	1	1	1	1	1	1
296	25	6	1	1	5	7	1	1	1	1	1	1	1	1	1	4	3	4	2	3	2	3	3	4	3	3	3	3	3	1	4	4	3	3	3	3	5	4	5	5	5	5	4	5	2
297	53	7	1	10	5	1	2	3	4	4	3	3	4	3	3	3	2	2	3	3	3	3	3	3	3	3	3	2	3	3	3	2	2	2	2	3	3	4	3	5	5	3	3	3	2
298	51	6	0	2	5	4	1	2	2	2	2	3	3	3	4	2	2	2	3	3	2	3	3	3	3	1	2	2	2	1	2	2	1	1	1	5	4	3	1	4	2	4	4	2	1
299	53	6	0	1	5	6	1	2	2	3	1	2	4	3	4	3	3	2	3	3	2	3	3	3	3	2	2	1	2	2	3	3	2	1	2	2	4	3	1	2	1	2	1	1	1
300	43	7	0	3	5	2	1	5	4	2	4	2	3	2	1	3	4	3	2	3	4	3	3	3	4	2	3	2	2	2	2	2	2	3	3	3	3	5	3	3	1	3	5	2	1
301	53	7	1	2	5	4	1	1	2	1	1	5	2	5	5	2	1	1	1	1	1	4	3	4	2	1	2	1	3	2	2	3	3	2	3	1	5	1	1	7	7	5	3	1	1
302	52	7	0	1	5	4	1	4	4	2	3	1	3	4	4	2	3	3	2	3	2	3	3	2	3	3	2	2	2	2	3	2	3	2	3	3	5	3	3	3	1	5	4	4	2
303	47	6	0	3	5	1	1	2	2	2	2	4	2	5	5	2	2	2	2	2	2	2	2	2	2	3	3	3	3	3	3	3	3	3	3	4	4	4	4	4	4	4	4	4	4
304	49	7	0	3	5	11	1	2	2	2	2	2	2	3	4	1	1	1	1	1	1	1	1	1	1	1	1	1	1	1	1	1	1	1	1	1	1	4	1	3	1	3	1	3	1
305	55	5	0	3	5	6	1	4	4	4	4	4	4	4	4	3	3	3	3	3	3	3	3	3	3	3	3	3	3	3	3	3	3	3	3	4	4	4	4	4	4	4	4	4	4
306	33	7	0	4	5	6	3	3	3	3	2	3	4	3	3	2	1	2	2	2	2	2	2	2	2	2	2	2	2	2	2	2	2	2	1	2	2	3	2	2	1	2	1	2	2
307	58	6	0	3	5	5	1	1	2	1	1	2	3	4	3	1	1	1	1	2	1	2	2	2	1	1	1	1	1	1	1	1	1	1	1	1	1	1	1	2	1	3	1	2	1
308	56	7	0	1	5	5	1	3	3	5	4	2	3	2	2	4	4	4	4	4	4	4	4	4	4	2	3	3	1	1	2	2	2	2	3	1	1	2	1	1	2	2	2	2	1
309	58	6	0	1	5	1	1	2	1	1	1	1	1	1	4	1	1	1	1	1	1	1	1	1	1	1	1	1	1	1	1	1	1	1	1	5	1	4	1	1	1	3	1	3	1
310	52	7	1	2	5	1	3	2	2	2	2	3	5	2	2	4	4	4	4	4	4	4	4	4	4	4	4	4	4	4	4	4	4	4	4	2	7	3	2	3	2	2	2	2	2
311	48	6	1	5	5	7	1	2	3	1	1	3	2	5	5	1	1	1	1	1	1	1	1	1	1	1	1	1	1	1	1	1	1	1	1	4	1	1	1	2	3	3	1	1	1
312	56	7	0	3	5	3	1	1	1	1	1	1	1	1	1	1	1	1	1	1	1	1	1	1	1	1	1	1	1	1	1	1	1	1	1	1	1	1	1	4	3	1	2	1	1
313	44	7	0	3	5	1	2	3	4	4	3	1	1	1	1	1	1	1	1	1	3	1	3	2	1	2	2	2	2	2	2	2	2	2	2	3	2	3	2	2	2	7	3	2	3
314	53	6	0	3	5	3	1	2	3	2	3	2	3	2	3	3	3	3	3	3	3	3	4	3	3	3	3	3	3	3	4	3	3	3	3	4	4	5	4	3	2	5	4	4	1
315	44	6	0	3	5	11	1	3	3	2	2	3	2	3	3	3	4	2	2	2	3	2	2	2	3	3	3	3	3	2	3	3	4	2	3	3	2	1	2	1	2	2	1	1	1
316	50	7	1	3	5	1	4	3	3	3	2	1	1	1	1	1	1	1	1	1	1	1	1	1	1	1	1	1	1	1	1	1	1	1	1	1	1	1	1	1	2	2	1	1	1
317	32	7	1	3	5	10	1	6	6	6	6	1	2	1	1	3	3	3	3	3	3	3	2	3	3	1	3	3	2	3	1	3	3	3	3	2	1	1	1	2	2	1	1	1	1
318	38	7	1	3	6	8	3	5	4	5	4	4	4	4	4	3	1	3	1	1	1	1	3	1	1	3	3	1	3	1	1	3	3	3	1	4	4	2	4	4	4	4	3	4	4
319	52	7	1	2	6	5	1	4	4	4	3	3	3	3	3	3	3	3	3	3	3	3	3	3	3	3	3	3	3	2	3	3	3	3	2	1	1	1	1	4	3	3	2	1	1
320	53	7	1	2	6	1	1	1	1	1	1	6	6	6	6	1	1	1	1	1	1	1	1	1	1	2	2	2	2	2	2	1	1	1	1	4	5	7	4	3	3	4	3	2	2
321	56	7	0	4	6	10	4	2	2	2	1	4	4	4	2	3	3	3	3	3	3	3	3	3	3	2	2	3	3	2	3	2	3	3	3	3	4	3	1	1	1	4	1	1	1
322	37	7	1	3	6	3	3	6	6	6	6	6	6	6	6	4	4	4	4	4	4	4	4	4	4	2	2	2	2	2	2	2	2	2	2	7	7	1	1	1	1	7	1	1	1
323	54	6	1	3	6	6	4	2	2	2	2	2	2	2	3	3	1	1	2	3	3	3	3	3	3	2	2	2	2	2	2	2	2	2	2	1	2	1	1	2	2	1	1	3	2
324	20	7	1	4	6	5	2	5	4	5	4	1	3	2	1	4	4	4	4	4	4	4	4	4	4	2	4	4	4	4	4	4	4	4	4	1	1	1	1	1	1	1	1	1	1
325	47	6	0	2	6	3	1	4	6	1	4	2	1	2	2	2	1	1	2	1	2	2	3	1	3	2	2	2	2	2	2	2	2	2	2	1	3	4	1	5	4	3	1	1	1
326	48	7	0	3	6	6	3	4	4	4	4	3	4	3	3	3	3	3	3	3	3	3	3	3	3	3	3	3	3	3	3	3	3	3	3	3	4	4	4	4	4	4	4	4	4
327	53	7	0	3	6	3	1	4	5	5	3	5	5	5	5	3	3	3	4	3	3	3	3	3	2	3	4	3	3	4	3	3	3	3	3	5	4	4	4	3	4	4	4	4	5
328	25	6	0	3	6	2	2	2	3	2	2	2	2	2	2	1	1	1	1	1	1	1	1	1	1	1	1	1	1	1	1	1	1	1	1	1	3	4	3	2	3	2	1	1	1
329	39	7	0	3	6	11	1	1	1	1	1	6	5	5	5	2	2	2	1	2	2	2	1	3	3	1	1	1	1	1	1	1	1	1	1	1	1	1	1	1	1	1	1	1	1
330	42	6	0	3	6	6	1	2	2	2	1	2	3	2	2	1	1	1	1	1	1	1	1	1	1	1	1	1	1	1	1	1	1	1	1	1	1	1	1	1	1	1	1	1	1
331	56	6	0	3	6	1	1	2	4	4	3	3	3	3	3	2	3	3	2	2	3	3	3	2	3	3	3	2	2	3	3	2	2	3	3	5	4	3	3	3	3	2	4	3	3
332	50	7	0	2	6	3	2	4	4	4	3	4	4	3	3	3	2	3	3	2	2	2	3	2	3	3	2	3	2	2	3	2	2	2	3	3	4	4	3	3	4	4	3	3	4
333	52	7	0	1	6	11	3	2	4	5	5	1	2	1	2	3	3	3	1	3	3	3	1	3	3	3	3	3	3	3	4	3	3	3	3	1	5	5	4	1	1	7	1	1	1
334	57	6	0	4	6	6	1	2	3	2	2	3	4	3	2	2	2	1	2	3	2	3	2	3	2	1	1	1	1	1	1	1	1	1	1	5	4	3	2	2	2	2	3	2	2
335	56	7	0	3	6	3	1	1	1	1	1	6	5	5	6	3	2	2	2	3	3	3	3	3	2	1	4	1	1	1	1	1	1	1	1	3	1	7	1	1	1	1	1	1	1
336	50	7	1	5	6	6	1	2	2	1	2	4	3	3	6	4	4	4	4	4	4	4	4	3	4	2	2	4	3	3	2	2	2	3	1	7	4	2	1	1	1	1	1	1	1
337	58	6	0	1	6	10	2	2	3	2	3	5	2	3	4	3	2	2	2	3	2	3	3	1	2	2	2	2	2	2	2	2	1	2	1	1	1	1	1	2	4	1	1	1	1
338	49	7	1	1	6	2	1	6	6	6	6	1	6	1	1	4	4	4	4	4	4	4	4	4	4	4	3	4	4	2	4	3	1	4	4	4	1	1	1	1	1	1	1	1	1
339	56	6	0	3	6	2	4	1	1	1	1	5	1	5	5	1	1	1	1	1	2	2	1	1	1	2	2	1	1	1	1	1	1	1	1	4	4	3	2	4	4	4	4	4	3
340	44	7	0	3	6	6	1	2	2	2	2	3	2	3	3	2	1	2	1	2	2	2	2	2	1	2	2	2	2	2	2	2	2	2	2	2	3	3	3	3	2	3	2	3	2
341	53	7	0	1	6	6	2	1	1	1	1	1	1	1	4	1	1	1	1	1	1	1	1	1	1	1	1	1	3	1	1	1	1	1	1	5	5	5	2	3	4	3	3	2	2
342	54	6	0	1	6	1	3	1	1	1	1	3	2	3	4	1	1	1	1	1	1	1	1	1	1	1	1	1	1	1	1	1	1	1	1	7	1	1	1	1	1	1	1	1	1
343	44	7	1	4	6	10	2	4	4	4	4	2	3	2	2	2	2	2	2	2	2	2	2	2	2	2	2	2	2	2	2	2	2	2	2	3	4	3	4	3	3	3	3	4	3
344	58	6	0	2	6	6	2	4	4	3	3	3	3	4	4	3	3	2	2	3	2	3	3	3	3	3	3	3	3	3	3	3	3	3	3	4	4	4	4	4	4	4	4	4	4
345	50	7	1	3	6	1	2	2	2	2	1	4	6	6	6	3	3	3	3	3	3	3	3	3	3	2	3	1	2	2	1	2	1	1	2	1	1	4	2	3	3	3	1	2	1
346	44	6	1	1	6	6	3	2	1	5	1	6	3	6	6	3	4	1	3	3	2	3	3	1	3	2	3	1	4	2	3	1	3	4	3	2	3	4	1	5	5	3	2	2	2
347	55	6	1	1	6	3	2	1	2	1	1	1	3	2	2	1	1	1	1	1	1	2	1	2	1	3	1	2	1	2	2	3	2	1	1	3	3	5	4	5	4	3	3	4	3
348	56	6	1	2	7	1	2	3	3	3	3	2	3	2	2	3	3	3	3	3	3	3	3	3	3	3	2	3	3	2	3	2	3	2	3	2	2	1	1	2	2	2	2	2	2
349	53	7	1	3	7	1	1	2	3	2	2	3	3	2	3	3	3	3	3	3	3	3	3	3	3	3	3	3	3	3	3	3	3	3	3	4	4	3	3	3	3	3	2	3	3
350	52	7	0	1	7	8	2	1	4	1	4	5	2	2	3	1	1	1	1	1	1	1	1	1	1	2	1	1	3	1	1	1	3	1	4	7	7	3	4	5	4	5	4	7	1
351	49	7	1	3	7	6	2	1	1	5	1	2	4	3	2	1	1	1	1	1	1	1	1	1	1	1	1	1	1	1	1	1	1	1	1	1	1	1	1	7	5	1	2	2	7
352	44	7	1	1	7	4	4	3	2	2	1	3	3	3	3	1	1	1	1	1	1	1	1	1	1	1	1	1	1	1	1	1	1	1	1	1	1	1	2	7	5	2	3	1	1
353	51	6	0	3	7	4	2	1	1	2	1	2	2	3	3	1	1	1	1	1	1	1	1	1	1	1	1	1	1	1	1	1	1	1	1	1	1	2	2	1	2	1	1	1	1
354	42	7	0	1	7	11	4	1	1	1	1	3	3	1	3	1	1	1	1	2	1	2	1	1	1	1	2	2	1	1	2	1	1	2	1	7	1	1	1	1	1	3	1	1	1
355	58	6	0	3	7	6	1	2	2	2	2	2	2	2	2	1	1	1	1	1	1	1	1	1	1	1	1	1	1	1	1	1	1	1	1	1	1	4	1	1	1	1	1	1	1
356	55	6	0	5	7	1	1	3	3	1	2	3	3	5	3	3	1	1	1	3	1	2	1	1	1	1	1	1	1	1	1	1	1	1	1	1	1	1	1	1	1	1	1	1	1
357	53	6	0	1	7	6	1	5	5	4	4	2	2	2	2	4	4	4	4	4	4	4	4	3	4	4	2	3	2	2	3	4	4	4	2	2	4	5	1	2	1	3	2	1	2
358	37	7	1	3	7	6	1	6	3	3	3	1	6	6	3	4	4	4	4	4	4	1	1	1	4	3	3	3	3	1	3	3	3	4	3	1	1	1	1	1	1	1	1	1	1
359	40	6	1	2	7	3	1	1	1	1	1	4	5	6	4	1	1	1	1	1	1	1	1	1	1	1	1	1	1	1	1	3	1	1	1	7	5	1	1	4	1	1	5	1	1
360	42	7	0	2	7	6	2	3	4	4	2	4	3	4	3	2	2	3	4	4	2	3	4	3	3	4	3	4	2	2	2	3	1	3	3	2	4	4	7	3	5	4	5	4	4
361	57	6	1	3	7	6	1	1	2	2	2	1	2	1	2	2	2	2	2	1	2	3	2	2	3	2	2	2	2	1	2	2	2	2	2	2	1	1	1	1	1	1	1	2	1
362	56	7	1	2	7	2	1	1	1	3	1	1	1	1	1	1	2	4	4	4	4	4	1	4	4	1	1	1	1	1	3	3	1	1	1	4	5	1	1	4	1	1	1	1	1
363	40	7	1	5	7	8	1	1	1	1	1	1	1	3	6	1	1	1	1	1	2	2	2	1	2	2	1	4	4	1	4	2	4	4	4	7	7	5	3	3	7	3	1	2	2
364	53	7	0	4	7	3	2	1	1	1	1	1	1	6	6	1	1	1	1	1	1	1	1	1	1	1	1	1	1	1	1	1	1	1	1	1	1	1	1	1	7	1	1	1	1
365	32	6	1	2	7	1	2	4	4	4	3	2	2	4	3	4	4	4	4	4	3	3	4	3	4	3	3	3	3	2	3	3	3	3	3	1	1	1	1	2	2	2	2	1	1
366	54	6	0	3	7	6	2	2	2	2	2	2	2	2	2	3	3	3	3	3	3	3	3	3	3	3	3	3	3	3	3	3	3	3	3	3	3	3	3	3	3	3	3	3	3
367	33	7	1	3	7	1	1	1	1	2	1	3	2	4	6	1	1	1	1	3	2	1	1	1	2	1	1	1	1	1	1	1	1	1	1	3	1	1	2	1	1	2	1	1	1
368	28	7	2	1	7	7	1	6	5	6	4	1	2	2	2	1	1	1	2	1	2	3	1	2	1	3	2	3	3	3	3	1	3	2	3	1	1	1	1	2	1	1	1	1	2
369	29	7	0	3	7	6	2	1	1	1	1	1	1	4	5	1	1	1	1	1	1	1	1	1	1	1	1	1	1	1	1	1	3	1	1	7	7	7	7	7	7	7	7	7	7
370	48	7	1	4	7	1	3	1	1	1	3	4	4	4	1	3	4	3	3	3	3	3	3	3	3	3	3	3	3	1	3	3	3	3	3	5	4	5	3	4	1	5	5	5	1
371	51	5	0	3	7	1	2	4	3	3	3	3	4	3	3	3	3	3	3	2	3	3	3	3	3	2	2	2	3	2	3	2	2	2	3	3	4	4	3	2	3	2	3	3	3
372	44	7	1	3	7	3	2	1	1	1	1	1	1	1	1	1	1	1	1	1	1	1	1	1	1	1	1	1	1	1	1	1	1	1	1	1	1	1	1	1	1	1	1	1	1
373	50	6	0	3	7	9	1	1	1	2	1	2	3	5	5	1	1	1	1	1	1	1	1	1	1	1	1	1	1	1	1	1	1	1	1	1	2	4	5	2	2	2	2	2	1
374	57	6	0	3	7	1	1	4	4	4	4	4	2	2	3	3	3	3	3	3	3	3	3	3	3	3	3	4	3	3	4	3	3	3	3	4	4	5	4	7	7	2	3	4	2
375	52	6	0	3	7	3	1	5	4	5	5	5	5	5	2	4	4	4	4	4	4	4	4	4	4	3	3	3	3	3	3	3	3	3	3	1	4	1	1	1	1	1	1	1	1
376	55	7	1	5	7	4	2	2	4	2	2	1	4	3	3	3	2	2	2	3	2	3	3	3	2	2	2	2	3	3	3	2	3	3	2	2	1	2	4	4	3	4	2	4	2
377	47	5	1	3	7	6	1	2	4	1	3	1	2	1	2	3	1	2	2	1	2	2	2	3	2	3	2	2	2	2	2	2	2	3	1	4	5	4	1	7	4	2	3	5	2
378	49	6	1	4	7	6	2	1	1	3	1	4	5	3	5	3	3	3	3	3	3	3	3	3	3	3	3	3	3	3	3	3	2	3	2	2	1	3	1	2	1	1	1	1	1
379	51	7	0	3	7	6	1	2	2	1	2	1	2	2	2	1	1	1	1	1	1	1	1	1	1	1	1	1	1	1	1	1	1	1	1	2	2	1	1	1	1	2	1	1	1
380	45	7	1	3	8	6	2	1	1	1	2	1	1	1	4	1	1	1	1	1	1	2	1	1	1	1	1	1	1	1	1	1	1	1	1	1	1	5	1	3	4	1	1	1	1
381	49	7	1	1	8	11	1	6	6	6	6	6	6	6	6	2	2	1	1	1	1	1	1	1	2	1	1	1	1	1	1	1	1	1	1	5	5	5	5	5	5	5	5	5	5
382	57	7	1	3	8	1	3	3	3	2	1	3	3	4	2	3	3	2	3	3	3	3	3	3	3	2	2	2	2	1	1	1	2	2	2	1	2	1	1	2	1	2	2	2	2
383	47	7	0	3	8	5	2	2	2	1	1	2	2	2	2	1	1	1	1	1	1	1	1	1	1	1	1	1	1	1	1	1	1	1	1	1	5	4	1	1	1	3	5	1	1
384	59	6	0	4	8	2	2	1	1	2	1	3	2	4	6	1	1	1	1	1	1	1	1	1	2	1	1	1	1	1	1	1	1	2	2	2	3	1	2	2	2	2	2	3	3
385	50	6	0	3	8	6	2	4	4	4	4	4	4	4	4	3	3	3	3	3	3	3	3	3	3	3	3	3	3	3	3	3	3	3	3	4	4	4	4	4	4	4	4	4	4
386	39	5	1	1	8	9	1	2	2	2	1	1	3	2	1	3	3	3	3	3	3	3	3	3	3	2	3	3	2	2	2	2	3	3	2	5	4	3	3	3	5	4	5	3	5
387	49	7	1	1	8	2	1	6	6	6	5	1	1	1	1	4	1	1	2	2	4	4	2	2	4	3	3	4	1	1	1	1	4	3	4	4	1	4	1	4	4	4	4	4	4
388	45	7	1	4	8	1	1	3	2	3	2	2	3	3	3	4	4	3	3	3	4	3	3	3	3	2	3	4	2	2	3	3	3	3	2	2	3	2	2	3	2	2	1	2	1
389	59	7	0	1	8	1	1	3	3	3	2	4	5	3	3	4	4	3	4	3	4	4	4	4	4	3	3	2	1	1	3	2	2	3	1	1	1	1	1	1	1	1	1	2	1
390	46	7	1	2	8	5	1	2	2	2	1	4	4	4	4	2	2	2	2	2	1	2	2	2	2	2	2	2	2	2	2	2	2	2	2	2	2	2	2	3	2	2	2	2	2
391	52	7	1	2	8	3	1	1	3	2	1	3	2	3	4	3	3	3	3	3	3	3	3	3	3	4	4	4	4	3	4	3	4	4	4	4	4	4	5	4	5	2	2	3	3
392	48	7	0	1	8	6	4	1	1	1	1	4	1	5	4	3	3	3	3	3	2	3	3	3	3	2	1	1	3	1	3	1	2	3	2	1	1	1	1	1	1	1	1	1	1
393	56	7	0	2	8	3	1	2	2	2	2	3	3	3	3	3	3	2	3	3	3	3	3	3	3	2	3	3	2	2	2	3	3	3	3	4	1	1	1	1	3	2	2	3	1
394	21	7	0	4	8	1	1	6	6	1	6	1	6	1	1	4	4	4	4	4	4	4	4	3	4	4	4	4	4	4	4	3	4	4	4	7	7	2	7	7	1	1	2	7	5
395	54	6	0	2	8	6	1	1	1	1	1	3	1	4	5	1	1	1	1	1	1	1	1	1	1	1	1	1	1	1	1	1	1	1	1	5	5	5	3	5	5	4	7	4	1
396	56	6	0	4	8	2	1	3	5	5	5	2	2	2	1	3	3	3	3	3	3	3	4	3	4	3	3	4	4	3	3	3	4	4	4	7	5	7	5	7	5	7	5	7	7
397	55	6	0	3	8	3	1	1	4	1	1	1	1	1	1	3	3	3	3	3	2	2	3	2	3	3	3	2	2	3	3	3	2	3	3	3	3	3	3	3	3	3	4	3	3
398	54	7	0	3	8	10	1	4	4	1	4	1	1	1	1	3	2	2	2	3	3	3	2	3	2	3	4	3	4	3	3	4	3	3	3	1	7	4	4	4	2	7	7	7	1
399	50	7	1	4	8	3	3	4	3	4	3	2	3	2	2	4	4	3	4	4	4	4	4	3	4	3	2	3	2	2	2	3	2	2	3	1	1	2	1	1	1	1	1	1	1
400	50	6	0	1	8	1	1	2	5	2	1	3	3	3	3	3	3	3	3	2	2	2	3	2	3	2	2	2	2	2	2	3	2	2	3	5	2	2	1	2	2	4	3	4	1
401	50	7	1	1	8	1	1	1	2	2	1	5	6	5	5	3	3	3	3	3	1	3	3	1	3	1	2	1	1	1	1	2	1	1	1	3	1	1	1	2	3	2	1	2	1
402	37	7	1	1	8	4	1	2	2	3	3	3	3	5	5	2	2	2	2	3	2	2	2	2	2	2	2	2	2	2	2	2	3	2	2	7	7	2	2	2	2	2	2	2	4
403	50	5	1	2	8	3	2	3	2	2	3	2	1	2	2	2	1	2	2	2	2	2	2	3	1	2	2	2	2	1	2	1	2	2	2	1	3	1	3	2	3	3	4	4	2
404	57	7	1	3	8	3	2	1	1	1	1	4	1	5	4	2	1	1	2	3	1	1	2	1	3	1	1	1	1	1	1	1	1	1	1	3	3	1	1	2	3	1	1	1	1
405	50	6	0	3	8	2	1	2	2	2	1	4	3	4	4	2	2	3	2	2	3	2	3	2	2	2	2	2	3	2	2	3	2	2	3	3	2	3	3	3	3	3	4	3	2
406	49	7	0	2	8	9	1	1	1	1	1	1	5	6	6	1	1	1	1	1	1	1	1	1	1	1	1	1	1	1	1	1	1	1	1	5	7	4	1	4	1	4	4	3	1
407	45	6	0	3	8	10	2	4	4	4	3	4	4	3	3	3	3	2	3	3	2	2	2	3	2	2	2	2	2	3	2	3	3	3	3	3	4	4	3	3	3	4	3	4	4
408	59	5	1	5	8	1	2	2	2	2	2	3	2	3	3	3	2	2	2	3	3	3	3	3	3	3	3	3	3	1	2	1	3	3	2	4	5	4	5	5	3	4	4	4	3
409	54	6	1	1	8	7	1	1	1	1	1	4	1	4	4	3	1	1	1	1	1	1	1	1	1	1	1	1	1	1	1	1	1	1	1	1	3	4	1	4	3	1	2	2	1
410	54	7	0	3	8	1	1	3	5	4	3	3	5	2	2	3	4	4	3	4	4	4	4	3	4	2	2	3	2	2	3	2	2	2	2	1	1	1	1	1	1	1	1	1	1
411	50	7	1	2	8	11	1	1	2	2	1	3	4	3	3	2	1	1	1	2	3	3	2	3	1	1	1	1	2	1	1	1	1	1	1	7	5	5	2	7	7	7	5	4	1
412	52	6	1	1	8	2	2	2	2	1	1	5	3	5	5	3	2	2	3	3	3	3	3	3	3	3	3	3	3	3	3	3	3	2	2	2	3	2	2	2	2	2	1	2	2
413	43	6	0	3	9	11	2	2	2	1	1	2	1	2	3	3	3	2	2	2	3	2	3	2	3	4	4	1	4	4	3	3	4	4	4	4	5	7	5	5	5	5	5	7	5
414	47	6	1	4	9	6	2	1	1	1	1	6	1	1	6	1	1	1	1	1	1	1	1	1	1	1	1	1	1	1	1	1	1	1	1	5	7	4	2	7	7	4	2	5	4
415	25	7	1	4	9	2	3	2	4	2	2	4	5	4	4	3	3	3	3	3	3	4	3	4	4	1	2	2	1	4	2	4	2	4	2	1	2	2	2	1	1	2	2	1	1
416	45	7	1	4	9	11	2	2	3	2	2	2	2	2	2	4	4	4	4	4	4	1	4	4	4	1	1	1	1	2	2	1	2	1	2	1	1	2	2	1	4	1	1	1	1
417	58	7	1	2	9	11	1	2	2	2	1	2	3	2	2	3	3	2	3	2	2	3	2	3	2	3	3	2	3	3	2	3	3	2	3	4	3	4	3	3	3	4	3	4	4
418	51	6	1	2	9	8	1	2	3	2	2	3	4	4	4	2	1	1	1	2	2	1	2	2	1	1	1	1	1	1	1	1	1	1	1	4	3	2	2	3	3	2	2	2	1
419	39	7	1	4	9	10	1	1	1	3	1	1	3	1	1	1	1	1	1	1	1	1	1	1	1	1	1	1	1	1	1	1	1	1	1	1	1	1	1	1	1	1	1	1	1
420	49	6	0	3	9	1	1	2	2	2	2	5	3	4	5	3	2	3	3	3	3	3	2	2	3	3	4	3	3	3	3	3	4	3	3	3	3	5	4	3	3	2	2	2	1
421	49	7	1	2	9	3	2	2	3	2	2	2	2	5	3	3	3	3	3	3	3	3	3	3	4	2	3	3	2	2	3	3	2	3	3	1	1	1	1	1	1	3	2	1	1
422	46	7	1	1	9	7	1	5	6	6	6	1	1	1	1	4	4	3	3	3	2	3	4	3	4	2	3	3	3	3	2	3	2	3	1	1	1	1	1	1	1	1	1	1	1
423	49	7	1	3	9	11	2	5	5	2	5	2	5	2	2	3	3	4	3	4	3	2	2	1	4	2	2	2	1	2	2	3	1	2	2	5	3	2	4	3	5	3	3	2	2
424	37	7	1	2	9	1	1	3	3	3	3	3	3	3	3	3	3	3	3	3	3	3	3	3	3	3	3	3	3	3	3	3	3	3	3	4	4	4	4	4	4	4	4	4	4
425	46	6	1	1	9	6	2	2	1	2	1	3	5	5	5	3	1	1	2	3	2	3	2	3	1	2	3	2	1	2	1	1	1	1	2	7	7	5	1	4	2	7	1	4	1
426	59	6	1	2	9	10	1	3	1	3	1	1	1	2	2	3	3	2	2	2	2	3	2	1	3	3	3	2	3	2	3	3	3	3	3	5	4	3	5	5	5	5	4	7	2
427	54	7	1	2	9	8	2	3	3	3	3	1	1	1	3	3	1	1	3	2	3	1	2	2	1	1	1	1	1	1	1	3	1	3	3	1	1	1	1	4	2	4	1	1	1
428	55	6	1	1	9	3	1	1	2	1	1	2	3	3	3	1	1	1	1	1	1	1	1	1	1	1	1	1	1	1	1	1	1	1	1	5	3	1	1	2	2	5	3	1	1
429	55	6	0	3	9	1	2	2	4	2	2	1	4	2	2	3	3	2	3	2	3	3	3	3	3	2	3	3	2	2	2	2	2	2	2	1	2	2	1	2	2	2	2	2	1
430	59	7	1	1	9	11	2	2	1	2	1	3	4	4	6	1	1	1	1	1	1	1	1	1	1	1	1	1	1	1	1	1	1	1	1	5	5	5	1	5	7	7	5	7	4
431	48	7	0	1	9	10	3	6	5	5	4	2	3	2	2	4	4	4	4	3	3	4	4	4	4	3	3	3	3	3	3	3	3	3	3	7	5	2	1	2	2	5	1	5	2
432	41	6	0	1	9	10	2	3	3	3	3	2	2	2	2	4	4	4	4	4	4	4	4	4	4	3	3	3	3	3	3	3	3	3	3	5	5	4	5	5	5	4	4	4	4
433	59	7	0	1	9	2	2	1	3	3	2	2	2	3	3	1	1	1	1	1	2	3	1	3	2	1	1	1	2	1	1	1	1	1	1	5	5	5	7	7	7	5	5	4	1
434	40	6	0	1	9	4	2	4	3	3	4	2	3	4	4	2	3	3	3	3	3	3	2	3	3	3	3	3	3	3	3	2	2	3	3	3	4	3	4	4	2	3	4	3	4
435	42	7	0	1	9	11	2	2	2	3	2	2	2	2	2	2	2	2	2	3	2	3	2	2	2	2	2	2	2	2	2	2	2	2	3	2	1	1	1	2	3	2	1	1	1
436	55	6	0	3	9	2	1	4	3	2	3	2	3	3	3	2	2	2	2	2	2	3	2	2	3	2	3	2	3	2	2	2	2	3	2	3	3	4	2	3	3	3	2	3	3
437	51	7	0	3	9	1	1	1	3	2	3	1	3	4	4	2	2	2	2	2	3	2	2	2	2	3	3	3	3	3	3	4	4	3	4	4	4	4	5	4	3	4	4	3	2
438	53	5	0	5	9	6	2	3	2	2	2	3	3	3	3	2	2	2	2	2	2	2	2	2	2	2	3	3	2	2	2	3	2	2	2	3	2	1	1	1	1	2	1	2	2
439	50	7	0	3	9	2	1	1	1	1	1	1	1	1	1	3	3	1	2	2	3	3	2	2	1	3	3	3	3	1	3	1	2	2	2	1	1	4	3	1	2	4	2	2	1
440	53	5	1	3	9	11	1	3	2	5	2	3	3	5	5	1	1	1	1	1	2	1	2	1	1	1	1	2	1	1	1	1	1	1	1	1	3	1	1	1	1	1	1	1	1
441	49	7	0	1	9	1	1	1	1	1	1	1	1	1	1	4	4	4	4	4	4	4	4	4	4	1	1	1	1	1	1	1	1	1	1	1	1	1	1	1	1	1	1	1	1
442	50	7	0	3	9	2	2	2	2	2	2	4	4	4	2	1	1	1	1	1	1	2	1	1	1	1	1	1	1	1	1	1	1	1	1	1	1	5	5	3	4	2	2	1	1
443	59	6	0	3	9	11	1	3	3	2	4	3	2	3	3	3	3	3	2	2	3	3	3	3	3	3	3	2	3	2	2	2	2	3	3	4	4	2	4	3	4	4	3	4	3
444	53	6	0	1	9	9	1	1	1	2	1	2	5	4	2	2	1	1	1	1	1	3	2	1	1	1	1	2	1	1	1	2	1	2	1	5	4	3	1	2	1	3	2	1	1
445	27	6	1	4	9	7	2	2	4	4	3	3	3	5	4	1	1	1	1	1	3	1	2	1	1	1	3	1	1	1	1	1	1	1	1	4	2	4	4	4	5	4	4	5	2
446	59	6	1	4	9	11	2	3	2	2	2	2	3	3	2	3	2	3	2	2	3	3	3	3	3	3	3	3	4	3	3	3	3	3	3	7	7	5	5	4	5	5	5	7	4
447	59	6	0	5	9	5	2	2	2	3	2	2	1	2	5	2	1	1	2	2	2	3	2	2	2	3	2	2	2	2	2	1	3	2	1	4	3	5	3	5	5	3	3	3	2
448	43	7	1	4	9	11	2	1	1	1	1	6	6	6	4	3	1	1	4	3	3	3	3	2	4	1	2	2	2	3	2	1	2	2	1	4	4	7	7	7	4	4	4	4	3
449	40	7	1	2	9	6	1	6	5	6	4	1	5	3	6	3	3	4	3	3	4	3	4	3	3	3	3	4	1	2	3	4	4	3	3	4	4	2	4	4	4	4	4	4	5
450	50	6	1	2	9	2	1	1	2	2	2	3	2	4	3	2	1	1	1	2	1	3	1	3	2	2	1	1	1	1	2	2	1	1	1	2	3	1	1	2	2	2	2	2	1
451	56	7	1	2	9	3	2	1	2	2	1	5	4	4	5	2	2	2	2	3	3	3	3	3	2	2	2	2	2	2	3	3	2	2	2	2	3	2	1	2	1	2	1	1	4
452	41	6	1	1	9	11	3	3	4	3	2	2	3	2	2	4	4	4	4	4	4	4	4	4	4	3	2	3	3	3	3	3	3	3	3	2	2	4	2	3	3	4	4	2	2
453	57	5	0	3	9	11	2	3	1	2	1	1	2	2	2	1	1	1	1	1	1	1	1	1	1	1	1	1	1	1	1	1	1	1	1	2	2	2	2	3	4	2	2	2	2
454	54	7	1	2	9	3	3	6	6	1	6	1	3	2	1	3	3	2	3	2	3	3	3	3	3	3	2	3	3	2	1	3	2	3	2	5	1	5	5	7	2	1	1	1	1
455	29	7	1	3	9	2	1	1	2	2	2	2	2	2	3	1	1	1	1	1	1	1	1	1	1	1	1	1	1	1	1	1	1	1	1	1	2	2	2	1	1	1	1	1	1
456	57	7	0	1	9	11	3	6	5	5	5	3	6	5	4	4	4	4	3	3	3	3	4	4	4	2	2	3	1	2	4	1	3	2	3	3	4	1	1	2	1	1	1	1	1
457	54	7	0	1	9	6	1	4	2	3	1	2	2	3	1	1	1	1	2	1	3	3	1	3	2	2	3	2	4	4	4	3	3	3	3	7	4	7	7	4	7	5	5	4	4
458	53	5	0	1	9	5	3	1	1	1	2	4	3	6	6	1	1	1	1	1	1	1	1	1	1	1	1	1	1	1	1	1	1	1	1	4	2	1	2	1	1	5	1	1	1
459	35	7	0	1	9	3	1	1	1	2	1	3	1	4	4	1	1	1	1	1	1	1	1	1	1	1	1	1	1	1	1	1	1	1	1	1	1	1	1	2	2	4	1	2	1
460	58	6	1	2	9	1	1	2	3	2	2	2	2	2	2	1	1	1	1	2	2	1	2	2	1	1	1	2	2	1	1	1	2	1	1	1	1	2	1	2	2	3	1	3	2
461	38	7	0	4	9	10	2	1	1	1	1	3	3	2	5	1	1	1	1	1	1	1	1	1	1	1	1	1	1	1	1	1	1	1	1	1	1	1	1	3	4	3	3	3	1
462	55	7	0	3	9	2	1	6	6	5	6	1	1	1	1	3	4	3	3	3	4	3	3	4	4	1	2	2	2	3	3	3	2	3	2	2	4	4	1	5	2	5	3	4	7
463	52	6	1	2	9	11	2	4	4	2	4	2	2	2	2	3	3	3	3	3	3	3	3	3	3	2	2	2	2	2	2	2	2	2	2	1	1	5	1	1	2	4	1	1	1
464	59	7	0	3	9	11	1	1	1	1	1	3	5	5	3	2	2	2	2	2	2	2	2	2	2	2	2	2	2	2	2	2	2	2	2	2	2	2	2	2	2	2	2	2	2
465	40	7	0	3	9	1	2	3	2	3	2	4	5	3	4	3	3	3	4	3	3	3	3	3	4	3	3	3	3	2	3	3	2	3	3	3	3	3	2	3	2	4	2	3	2
466	45	7	1	3	9	10	3	1	1	3	1	2	2	3	5	2	1	1	1	2	2	2	1	2	1	1	1	1	1	1	1	1	1	1	1	2	3	4	4	1	1	7	4	7	1
467	59	7	0	3	9	3	1	1	2	2	2	5	4	1	5	1	2	1	1	3	2	1	1	2	1	3	3	3	3	2	3	2	1	1	1	1	5	5	7	7	7	2	2	4	4
468	54	7	0	3	9	11	1	1	1	1	1	1	1	1	1	3	3	3	3	3	3	3	3	3	3	2	2	2	2	2	2	2	2	2	2	5	5	5	5	5	5	5	5	5	5
469	46	6	0	1	9	6	1	1	2	2	2	4	4	1	4	3	3	3	2	3	3	3	2	3	3	2	3	3	2	2	3	3	2	3	3	1	1	1	1	4	3	2	1	1	1
470	46	5	1	2	9	10	1	1	3	2	2	1	2	2	2	4	4	2	4	3	1	4	4	2	3	2	2	2	1	1	2	2	2	2	2	3	7	2	1	3	3	7	7	7	1
471	51	6	0	4	9	11	1	2	1	1	1	3	4	3	2	1	1	1	1	1	1	1	1	1	1	1	1	1	1	1	1	1	1	1	1	1	1	1	4	7	7	2	1	2	1
472	33	7	1	3	9	6	2	2	2	2	2	2	5	2	5	1	1	1	1	1	1	1	1	1	1	1	1	1	1	1	1	1	1	1	1	1	2	1	1	1	1	3	4	2	1
473	54	7	0	1	9	11	3	1	3	2	1	5	3	5	5	3	2	2	2	3	2	2	2	2	2	1	2	2	2	2	1	3	2	2	2	1	2	1	1	1	1	2	2	1	1
474	59	7	0	1	9	11	1	1	1	1	1	6	1	6	6	1	1	1	1	1	1	1	1	1	1	1	1	1	1	1	1	1	1	1	1	7	7	1	1	7	7	1	1	1	1
475	40	7	1	4	9	11	1	4	4	4	4	4	4	4	4	4	4	4	4	4	4	4	4	4	4	4	4	4	4	4	4	4	4	4	4	1	1	1	1	1	4	2	1	1	1
476	57	7	1	4	9	11	2	6	6	1	6	1	1	1	6	2	4	2	2	4	3	3	2	2	4	2	2	4	2	2	2	2	1	1	1	3	3	1	3	1	7	3	3	4	1
477	47	7	1	3	9	1	1	6	6	6	5	1	1	1	1	2	2	1	2	2	3	3	2	3	3	3	3	3	3	3	3	3	3	3	3	3	3	2	1	4	1	1	3	3	1
478	25	7	1	1	9	11	2	1	1	2	1	2	1	4	4	3	2	2	3	3	3	2	3	1	3	1	3	1	1	1	1	3	1	1	1	1	1	1	1	1	3	1	1	1	1
479	51	7	1	3	9	1	4	6	5	4	3	2	6	2	1	2	1	1	1	2	3	2	1	3	1	1	3	2	3	3	4	3	2	3	3	1	1	1	1	4	2	1	1	1	1
480	56	6	1	4	9	11	1	1	2	1	1	3	3	6	3	3	1	2	2	2	3	1	3	3	1	3	3	2	3	2	3	2	2	2	2	1	1	3	3	3	2	1	1	3	1
